# Supplementary material for: Linking glycemic dysregulation in diabetes to symptoms, comorbidities, and genetics through EHR data mining
Source: eLife. 2019 Dec 10;8:e44941. doi: 10.7554/eLife.44941 (PMC6904221; doi:10.7554/eLife.44941)
Supplement: Figure 1—source data 1. [file elife-44941-fig1-data1.txt]

AGE	CODE	COUNT
10	IV	1
10	VI	1
14	III	1
14	IV	2
14	VI	1
14	X	1
15	IV	1
15	XVII	1
15	XVIII	1
16	IV	6
16	V	2
16	X	1
17	I	1
17	IV	9
17	V	1
17	X	2
17	XI	1
17	XVII	1
17	XVIII	2
18	III	1
18	IV	20
18	V	5
18	VI	1
18	X	2
18	XII	4
18	XIX	1
18	XVIII	2
19	I	1
19	IV	14
19	V	5
19	VI	3
19	VII	1
19	X	2
19	XI	2
19	XII	1
19	XIV	2
19	XIX	1
19	XV	1
20	I	1
20	II	1
20	III	1
20	IV	8
20	IX	1
20	V	3
20	VI	2
20	VIII	1
20	X	1
20	XI	4
20	XII	2
20	XIII	1
20	XVIII	2
21	III	1
21	IV	12
21	IX	5
21	V	2
21	VI	1
21	X	1
21	XIII	1
21	XV	6
21	XXI	1
22	I	1
22	IV	18
22	IX	5
22	V	3
22	VI	2
22	X	4
22	XI	1
22	XII	1
22	XIV	1
22	XV	2
22	XVIII	1
22	XXI	1
23	IV	8
23	IX	4
23	V	5
23	XI	1
23	XII	1
23	XIII	1
23	XV	4
23	XVIII	1
23	XXI	4
24	IV	20
24	IX	4
24	V	4
24	VI	2
24	X	2
24	XI	2
24	XIII	2
24	XIX	1
24	XV	2
24	XVII	1
24	XVIII	1
24	XXI	2
25	I	1
25	III	2
25	IV	18
25	IX	3
25	V	5
25	VI	1
25	X	3
25	XI	1
25	XIII	1
25	XIV	3
25	XIX	2
25	XV	7
25	XVIII	1
25	XXI	1
26	IV	22
26	IX	11
26	V	5
26	VI	3
26	XI	1
26	XII	3
26	XIV	1
26	XV	8
26	XVII	1
26	XVIII	1
26	XXI	3
27	I	2
27	III	1
27	IV	33
27	IX	12
27	V	4
27	VI	1
27	VIII	1
27	X	2
27	XI	5
27	XII	3
27	XIII	1
27	XV	15
27	XVIII	1
27	XXI	3
28	II	1
28	III	1
28	IV	36
28	IX	11
28	V	2
28	VI	5
28	X	1
28	XI	2
28	XII	4
28	XIII	2
28	XIV	1
28	XV	23
28	XXI	2
29	I	1
29	II	1
29	III	1
29	IV	42
29	IX	14
29	V	4
29	VI	3
29	VII	1
29	X	1
29	XI	2
29	XII	6
29	XIII	1
29	XV	16
29	XVII	1
29	XVIII	2
29	XXI	1
30	I	3
30	III	1
30	IV	42
30	IX	10
30	V	5
30	VI	4
30	VII	1
30	X	1
30	XI	2
30	XII	5
30	XIII	1
30	XIV	3
30	XV	16
30	XVII	1
30	XVIII	1
30	XXI	3
31	III	3
31	IV	33
31	IX	18
31	V	4
31	VI	5
31	X	4
31	XII	2
31	XIII	4
31	XIV	1
31	XIX	1
31	XV	19
31	XVIII	2
31	XXI	1
32	II	1
32	III	1
32	IV	60
32	IX	20
32	V	6
32	VIII	1
32	X	2
32	XI	5
32	XII	4
32	XIII	1
32	XIV	2
32	XIX	1
32	XV	21
32	XVII	1
32	XVIII	1
32	XXI	3
33	III	1
33	IV	50
33	IX	20
33	V	5
33	VI	2
33	X	4
33	XI	1
33	XII	4
33	XIII	2
33	XIV	2
33	XV	22
33	XVII	1
33	XVIII	1
33	XXI	5
34	III	2
34	IV	74
34	IX	26
34	V	6
34	VI	2
34	X	3
34	XI	2
34	XII	4
34	XIII	2
34	XIV	1
34	XIX	1
34	XV	32
34	XVII	3
34	XXI	5
35	IV	65
35	IX	27
35	V	4
35	VI	1
35	VII	1
35	XI	6
35	XII	7
35	XIII	3
35	XV	21
35	XVIII	1
35	XXI	3
36	I	1
36	II	2
36	III	1
36	IV	69
36	IX	33
36	V	7
36	X	5
36	XI	3
36	XII	6
36	XIII	2
36	XIV	2
36	XIX	1
36	XV	13
36	XVII	2
36	XVIII	1
36	XXI	6
37	I	1
37	III	1
37	IV	73
37	IX	33
37	V	7
37	VI	1
37	VII	1
37	X	4
37	XI	2
37	XII	1
37	XIII	3
37	XIV	3
37	XV	23
37	XVII	2
37	XVIII	2
37	XXI	6
38	III	1
38	IV	83
38	IX	36
38	V	7
38	VI	2
38	VII	1
38	X	5
38	XI	3
38	XII	6
38	XIII	4
38	XIV	1
38	XIX	1
38	XV	9
38	XVII	1
38	XVIII	4
38	XXI	4
39	I	3
39	IV	76
39	IX	48
39	V	10
39	VI	5
39	X	1
39	XI	5
39	XII	12
39	XIII	5
39	XIX	2
39	XV	13
39	XXI	6
40	I	3
40	III	1
40	IV	77
40	IX	52
40	V	7
40	VI	3
40	VII	1
40	X	2
40	XI	4
40	XII	8
40	XIII	1
40	XV	15
40	XVIII	2
40	XXI	4
41	II	2
41	III	5
41	IV	87
41	IX	56
41	V	9
41	VI	4
41	VII	1
41	X	4
41	XI	6
41	XII	10
41	XIII	7
41	XIV	3
41	XV	7
41	XVIII	6
41	XXI	9
42	I	2
42	II	3
42	III	2
42	IV	95
42	IX	49
42	V	16
42	VI	3
42	VII	2
42	VIII	1
42	X	7
42	XI	3
42	XII	11
42	XIII	9
42	XIV	2
42	XIX	1
42	XV	3
42	XVIII	3
42	XXI	13
43	II	2
43	IV	98
43	IX	60
43	V	7
43	VI	3
43	VII	1
43	X	4
43	XI	3
43	XII	11
43	XIII	10
43	XIV	1
43	XIX	1
43	XV	4
43	XVIII	3
43	XXI	6
44	I	3
44	III	3
44	IV	98
44	IX	53
44	V	8
44	VI	4
44	VII	1
44	VIII	1
44	X	1
44	XI	12
44	XII	13
44	XIII	7
44	XIV	3
44	XVII	1
44	XVIII	2
44	XXI	13
45	I	2
45	III	3
45	IV	95
45	IX	74
45	V	8
45	VI	4
45	VII	1
45	X	7
45	XI	5
45	XII	17
45	XIII	7
45	XIV	3
45	XVII	2
45	XVIII	7
45	XXI	12
46	II	1
46	III	6
46	IV	102
46	IX	73
46	V	13
46	VI	3
46	X	4
46	XI	8
46	XII	17
46	XIII	11
46	XIV	1
46	XVIII	1
46	XXI	11
47	II	1
47	III	1
47	IV	94
47	IX	81
47	V	14
47	VI	7
47	X	4
47	XI	10
47	XII	10
47	XIII	12
47	XIV	6
47	XIX	1
47	XXI	8
48	I	1
48	II	1
48	III	7
48	IV	130
48	IX	91
48	V	4
48	VI	4
48	VII	1
48	X	6
48	XI	5
48	XII	15
48	XIII	10
48	XIV	1
48	XVIII	3
48	XXI	10
49	II	1
49	III	1
49	IV	131
49	IX	113
49	V	10
49	VI	5
49	X	4
49	XI	11
49	XII	14
49	XIII	9
49	XIV	1
49	XIX	1
49	XV	1
49	XVII	1
49	XVIII	3
49	XXI	15
50	I	2
50	II	2
50	IV	137
50	IX	98
50	V	9
50	VI	3
50	VII	3
50	X	4
50	XI	12
50	XII	27
50	XIII	14
50	XIV	2
50	XIX	2
50	XVIII	2
50	XXI	13
51	I	2
51	II	5
51	III	4
51	IV	160
51	IX	142
51	V	13
51	VI	5
51	VII	2
51	VIII	2
51	X	7
51	XI	10
51	XII	14
51	XIII	18
51	XIV	5
51	XIX	3
51	XVIII	1
51	XXI	14
52	II	4
52	III	3
52	IV	141
52	IX	123
52	V	12
52	VI	6
52	X	3
52	XI	10
52	XII	17
52	XIII	18
52	XIV	2
52	XVII	1
52	XVIII	2
52	XXI	14
53	I	5
53	II	3
53	III	7
53	IV	165
53	IX	128
53	V	11
53	VI	7
53	X	5
53	XI	12
53	XII	21
53	XIII	19
53	XIV	2
53	XIX	2
53	XVIII	2
53	XXI	9
54	I	2
54	II	3
54	III	3
54	IV	152
54	IX	125
54	V	13
54	VI	5
54	X	6
54	XI	13
54	XII	25
54	XIII	14
54	XIV	5
54	XVIII	4
54	XXI	11
55	I	3
55	II	5
55	III	3
55	IV	172
55	IX	154
55	V	11
55	VI	6
55	VIII	1
55	X	8
55	XI	13
55	XII	39
55	XIII	12
55	XIV	6
55	XIX	1
55	XVIII	3
55	XXI	22
56	I	1
56	II	5
56	III	4
56	IV	169
56	IX	161
56	V	11
56	VI	3
56	VII	2
56	X	7
56	XI	9
56	XII	20
56	XIII	24
56	XIV	6
56	XIX	2
56	XVIII	2
56	XXI	15
57	I	1
57	II	9
57	III	1
57	IV	174
57	IX	165
57	V	10
57	VI	5
57	X	6
57	XI	8
57	XII	28
57	XIII	19
57	XIV	4
57	XIX	1
57	XVII	1
57	XVIII	3
57	XXI	10
58	I	1
58	II	7
58	III	4
58	IV	232
58	IX	176
58	V	6
58	VI	4
58	VII	1
58	VIII	1
58	X	11
58	XI	12
58	XII	25
58	XIII	28
58	XIV	4
58	XVII	1
58	XVIII	6
58	XXI	16
59	I	1
59	II	3
59	III	5
59	IV	229
59	IX	196
59	V	11
59	VI	8
59	VII	3
59	VIII	1
59	X	6
59	XI	12
59	XII	37
59	XIII	25
59	XIV	7
59	XIX	1
59	XVIII	2
59	XXI	26
60	I	3
60	II	9
60	III	2
60	IV	209
60	IX	173
60	V	11
60	VI	7
60	VII	2
60	X	4
60	XI	12
60	XII	24
60	XIII	22
60	XIV	12
60	XVIII	4
60	XXI	20
61	II	11
61	III	3
61	IV	228
61	IX	187
61	V	7
61	VI	5
61	VII	4
61	X	9
61	XI	10
61	XII	54
61	XIII	15
61	XIV	4
61	XVIII	1
61	XXI	18
62	I	2
62	II	8
62	III	2
62	IV	237
62	IX	199
62	V	7
62	VI	9
62	VII	3
62	X	9
62	XI	8
62	XII	38
62	XIII	21
62	XIV	4
62	XIX	2
62	XVII	1
62	XVIII	2
62	XXI	26
63	I	1
63	II	6
63	III	4
63	IV	201
63	IX	176
63	V	8
63	VI	6
63	VII	2
63	VIII	2
63	X	5
63	XI	9
63	XII	33
63	XIII	15
63	XIV	5
63	XIX	2
63	XVIII	6
63	XXI	13
64	I	2
64	II	8
64	III	1
64	IV	225
64	IX	176
64	V	7
64	VI	5
64	VII	1
64	VIII	1
64	X	11
64	XI	8
64	XII	38
64	XIII	23
64	XIV	4
64	XIX	2
64	XVII	1
64	XVIII	5
64	XXI	36
65	I	2
65	II	8
65	III	3
65	IV	186
65	IX	164
65	V	5
65	VI	7
65	VII	1
65	VIII	1
65	X	8
65	XI	9
65	XII	38
65	XIII	18
65	XIV	6
65	XIX	1
65	XVII	1
65	XVIII	5
65	XXI	36
66	I	1
66	II	11
66	III	1
66	IV	196
66	IX	184
66	V	13
66	VI	8
66	VII	3
66	VIII	2
66	X	10
66	XI	8
66	XII	40
66	XIII	14
66	XIV	5
66	XIX	2
66	XVII	1
66	XVIII	3
66	XXI	27
67	II	11
67	III	1
67	IV	197
67	IX	167
67	V	9
67	VI	5
67	VII	1
67	X	9
67	XI	9
67	XII	45
67	XIII	14
67	XIV	7
67	XVIII	2
67	XXI	25
68	I	2
68	II	6
68	III	4
68	IV	182
68	IX	152
68	V	6
68	VI	7
68	VII	4
68	X	6
68	XI	3
68	XII	41
68	XIII	13
68	XIV	6
68	XIX	2
68	XVIII	4
68	XXI	28
69	I	1
69	II	9
69	III	4
69	IV	185
69	IX	168
69	V	7
69	VI	3
69	VII	2
69	X	8
69	XI	4
69	XII	23
69	XIII	22
69	XIV	7
69	XIX	4
69	XVII	1
69	XVIII	4
69	XXI	23
70	I	1
70	II	8
70	III	2
70	IV	173
70	IX	136
70	V	5
70	VI	3
70	VII	1
70	X	11
70	XI	5
70	XII	44
70	XIII	12
70	XIV	2
70	XVII	1
70	XVIII	3
70	XXI	14
71	I	1
71	II	15
71	III	3
71	IV	150
71	IX	123
71	V	7
71	VI	4
71	VII	2
71	VIII	1
71	X	11
71	XI	3
71	XII	34
71	XIII	15
71	XIV	6
71	XIX	1
71	XVIII	2
71	XXI	22
72	I	1
72	II	7
72	III	3
72	IV	128
72	IX	101
72	V	3
72	VI	3
72	VII	1
72	X	5
72	XI	3
72	XII	29
72	XIII	13
72	XIV	3
72	XIX	2
72	XVIII	2
72	XXI	18
73	I	1
73	II	11
73	III	4
73	IV	159
73	IX	130
73	V	1
73	VI	5
73	VII	2
73	X	4
73	XI	5
73	XII	27
73	XIII	16
73	XIV	4
73	XIX	1
73	XVIII	2
73	XXI	17
74	I	2
74	II	8
74	III	4
74	IV	145
74	IX	112
74	V	5
74	VI	4
74	VII	2
74	VIII	1
74	X	10
74	XI	4
74	XII	32
74	XIII	14
74	XIV	5
74	XVIII	2
74	XXI	15
75	I	1
75	II	4
75	III	5
75	IV	128
75	IX	102
75	V	5
75	VI	2
75	VII	2
75	X	8
75	XI	3
75	XII	26
75	XIII	7
75	XIV	3
75	XVII	1
75	XVIII	1
75	XXI	17
76	II	8
76	III	3
76	IV	139
76	IX	114
76	V	5
76	VI	5
76	VII	3
76	VIII	1
76	X	9
76	XI	1
76	XII	29
76	XIII	19
76	XIV	9
76	XIX	1
76	XVIII	4
76	XXI	15
77	II	6
77	IV	98
77	IX	83
77	V	4
77	VI	2
77	VII	1
77	X	6
77	XI	2
77	XII	28
77	XIII	10
77	XIV	4
77	XIX	1
77	XXI	23
78	I	2
78	II	4
78	IV	92
78	IX	72
78	V	2
78	VI	2
78	VII	1
78	X	4
78	XI	1
78	XII	23
78	XIII	4
78	XIV	3
78	XXI	4
79	II	3
79	III	1
79	IV	85
79	IX	69
79	V	3
79	VI	4
79	X	5
79	XII	30
79	XIII	7
79	XIV	8
79	XIX	2
79	XVIII	1
79	XXI	11
80	II	4
80	III	1
80	IV	73
80	IX	65
80	V	2
80	VI	2
80	X	4
80	XII	22
80	XIII	9
80	XIV	3
80	XVIII	5
80	XXI	8
81	I	2
81	II	3
81	IV	60
81	IX	58
81	V	8
81	VI	1
81	VII	1
81	X	5
81	XI	3
81	XII	18
81	XIII	8
81	XIV	3
81	XIX	1
81	XVIII	3
81	XXI	8
82	I	2
82	II	5
82	IV	51
82	IX	48
82	VII	3
82	XI	3
82	XII	19
82	XIII	4
82	XIV	4
82	XVIII	1
82	XXI	8
83	II	2
83	IV	43
83	IX	30
83	V	5
83	X	6
83	XI	2
83	XII	18
83	XIII	4
83	XXI	6
84	I	1
84	III	3
84	IV	52
84	IX	38
84	V	1
84	VIII	1
84	XI	1
84	XII	10
84	XIII	2
84	XIV	3
84	XIX	1
84	XXI	8
85	II	2
85	III	1
85	IV	23
85	IX	19
85	V	4
85	VI	1
85	XII	12
85	XIII	3
85	XVIII	1
85	XXI	2
86	II	1
86	III	1
86	IV	21
86	IX	27
86	VII	1
86	X	1
86	XII	6
86	XIII	1
86	XIV	1
86	XXI	6
87	II	2
87	III	1
87	IV	20
87	IX	17
87	V	1
87	VI	1
87	XII	11
87	XIII	1
87	XIV	1
87	XVII	1
87	XVIII	1
87	XXI	5
88	II	1
88	III	1
88	IV	16
88	IX	11
88	V	1
88	VII	1
88	X	1
88	XI	1
88	XII	10
88	XIII	3
88	XIV	1
88	XXI	1
89	I	1
89	III	1
89	IV	15
89	IX	11
89	XII	7
89	XIV	2
89	XVII	1
89	XVIII	1
89	XXI	1
90	IV	9
90	IX	6
90	XII	5
90	XIX	1
91	II	1
91	IV	4
91	IX	5
91	XII	3
91	XIII	1
91	XXI	2
92	IV	5
92	IX	2
92	XII	6
92	XXI	2
93	IV	2
93	IX	1
93	XII	1
94	IX	1
94	XII	2
94	XXI	1
95	IX	1
95	XII	1
97	IV	1
97	XXI	1
98	IV	1
