# Supplementary material for: Linking glycemic dysregulation in diabetes to symptoms, comorbidities, and genetics through EHR data mining
Source: eLife. 2019 Dec 10;8:e44941. doi: 10.7554/eLife.44941 (PMC6904221; doi:10.7554/eLife.44941)
Supplement: Figure 1—source data 2. [file elife-44941-fig1-data2.txt]

AGE	CODE	COUNT
11	VI	1
11	VII	1
11	XVIII	3
11	XXI	1
12	IV	2
12	V	1
12	XIV	1
12	XIX	1
12	XVI	1
12	XVIII	2
13	XIX	1
13	XVIII	3
13	XXI	2
14	IV	2
14	VII	2
14	XII	1
14	XIX	3
14	XVIII	4
14	XXI	1
15	IV	4
15	IX	1
15	VI	1
15	VII	2
15	X	1
15	XI	2
15	XII	1
15	XIV	1
15	XIX	3
15	XVII	1
15	XVIII	2
15	XXI	3
16	IV	20
16	IX	1
16	V	1
16	VII	4
16	X	2
16	XI	3
16	XII	1
16	XIV	1
16	XIX	5
16	XVIII	19
16	XX	1
16	XXI	14
17	I	3
17	II	1
17	III	2
17	IV	21
17	IX	5
17	V	3
17	VI	5
17	VII	10
17	X	6
17	XI	6
17	XII	9
17	XIII	2
17	XIV	7
17	XIX	12
17	XV	1
17	XVII	1
17	XVIII	36
17	XX	1
17	XXI	15
18	I	2
18	III	2
18	IV	31
18	IX	1
18	V	7
18	VI	8
18	VII	10
18	X	10
18	XI	10
18	XII	13
18	XIII	6
18	XIV	4
18	XIX	30
18	XVII	2
18	XVIII	58
18	XX	1
18	XXI	52
19	I	1
19	III	3
19	IV	27
19	IX	7
19	V	7
19	VI	8
19	VII	14
19	VIII	1
19	X	8
19	XI	13
19	XII	8
19	XIII	4
19	XIV	5
19	XIX	25
19	XV	2
19	XVIII	69
19	XXI	51
20	I	3
20	II	2
20	III	2
20	IV	30
20	IX	4
20	V	8
20	VI	4
20	VII	16
20	X	8
20	XI	11
20	XII	16
20	XIII	5
20	XIV	9
20	XIX	30
20	XV	1
20	XVII	3
20	XVIII	63
20	XX	2
20	XXI	54
20	XXII	1
21	I	5
21	III	2
21	IV	30
21	IX	4
21	V	6
21	VI	7
21	VII	6
21	X	3
21	XI	12
21	XII	10
21	XIII	4
21	XIV	4
21	XIX	27
21	XV	1
21	XVII	3
21	XVIII	53
21	XXI	56
22	I	3
22	II	1
22	III	3
22	IV	39
22	IX	6
22	V	7
22	VI	5
22	VII	17
22	X	4
22	XI	10
22	XII	14
22	XIII	4
22	XIV	4
22	XIX	47
22	XVI	1
22	XVIII	66
22	XXI	55
22	XXII	4
23	I	7
23	III	2
23	IV	38
23	IX	9
23	V	13
23	VI	11
23	VII	11
23	X	4
23	XI	8
23	XII	21
23	XIII	4
23	XIV	3
23	XIX	30
23	XV	2
23	XVII	1
23	XVIII	65
23	XXI	65
23	XXII	6
24	I	3
24	III	2
24	IV	36
24	IX	8
24	V	15
24	VI	8
24	VII	16
24	X	8
24	XI	3
24	XII	8
24	XIII	3
24	XIV	3
24	XIX	22
24	XV	6
24	XVII	2
24	XVIII	59
24	XXI	48
24	XXII	2
25	I	5
25	III	2
25	IV	36
25	IX	12
25	V	9
25	VI	9
25	VII	12
25	X	8
25	XI	11
25	XII	19
25	XIII	6
25	XIV	1
25	XIX	18
25	XV	1
25	XVII	1
25	XVIII	62
25	XXI	49
25	XXII	2
26	I	10
26	III	3
26	IV	46
26	IX	12
26	V	6
26	VI	15
26	VII	12
26	X	3
26	XI	12
26	XII	5
26	XIII	8
26	XIV	6
26	XIX	28
26	XV	5
26	XVI	1
26	XVII	2
26	XVIII	76
26	XX	2
26	XXI	57
26	XXII	6
27	I	6
27	II	3
27	III	5
27	IV	49
27	IX	9
27	V	10
27	VI	12
27	VII	20
27	X	8
27	XI	18
27	XII	18
27	XIII	11
27	XIV	4
27	XIX	38
27	XV	7
27	XVII	2
27	XVIII	81
27	XX	1
27	XXI	70
27	XXII	6
28	I	6
28	II	1
28	III	3
28	IV	48
28	IX	11
28	V	6
28	VI	9
28	VII	20
28	X	9
28	XI	9
28	XII	15
28	XIII	6
28	XIV	4
28	XIX	32
28	XV	7
28	XVII	2
28	XVIII	86
28	XXI	82
28	XXII	10
29	I	2
29	II	2
29	III	3
29	IV	52
29	IX	14
29	V	9
29	VI	7
29	VII	25
29	X	9
29	XI	12
29	XII	25
29	XIII	9
29	XIV	4
29	XIX	38
29	XV	8
29	XVII	3
29	XVIII	93
29	XXI	65
29	XXII	13
30	I	9
30	II	1
30	III	6
30	IV	52
30	IX	9
30	V	11
30	VI	13
30	VII	25
30	X	12
30	XI	11
30	XII	17
30	XIII	13
30	XIV	8
30	XIX	23
30	XV	7
30	XVIII	74
30	XXI	71
30	XXII	9
31	I	4
31	II	2
31	III	3
31	IV	41
31	IX	15
31	V	13
31	VI	8
31	VII	19
31	VIII	3
31	X	8
31	XI	20
31	XII	20
31	XIII	18
31	XIV	5
31	XIX	32
31	XV	9
31	XVII	3
31	XVIII	91
31	XXI	64
31	XXII	10
32	I	8
32	II	1
32	III	8
32	IV	67
32	IX	17
32	V	12
32	VI	14
32	VII	31
32	X	10
32	XI	16
32	XII	21
32	XIII	10
32	XIV	7
32	XIX	42
32	XV	8
32	XVII	2
32	XVIII	91
32	XXI	85
32	XXII	11
33	I	7
33	II	2
33	III	7
33	IV	52
33	IX	19
33	V	12
33	VI	9
33	VII	28
33	X	12
33	XI	13
33	XII	23
33	XIII	15
33	XIV	6
33	XIX	44
33	XV	9
33	XVI	1
33	XVII	3
33	XVIII	75
33	XX	2
33	XXI	79
33	XXII	6
34	I	9
34	III	8
34	IV	69
34	IX	17
34	V	6
34	VI	12
34	VII	24
34	X	11
34	XI	21
34	XII	20
34	XIII	21
34	XIV	4
34	XIX	42
34	XV	11
34	XVI	1
34	XVII	1
34	XVIII	109
34	XXI	78
34	XXII	10
35	I	9
35	II	4
35	III	5
35	IV	65
35	IX	22
35	V	13
35	VI	18
35	VII	27
35	VIII	1
35	X	9
35	XI	25
35	XII	38
35	XIII	9
35	XIV	7
35	XIX	47
35	XV	9
35	XVII	6
35	XVIII	117
35	XXI	86
35	XXII	15
36	I	8
36	II	3
36	III	2
36	IV	72
36	IX	25
36	V	12
36	VI	19
36	VII	33
36	VIII	1
36	X	15
36	XI	25
36	XII	35
36	XIII	16
36	XIV	4
36	XIX	49
36	XV	13
36	XVII	3
36	XVIII	115
36	XXI	86
36	XXII	10
37	I	11
37	II	4
37	III	6
37	IV	84
37	IX	26
37	V	15
37	VI	21
37	VII	28
37	X	15
37	XI	22
37	XII	29
37	XIII	22
37	XIV	5
37	XIX	55
37	XV	7
37	XVII	3
37	XVIII	133
37	XX	2
37	XXI	116
37	XXII	8
38	I	17
38	II	4
38	III	6
38	IV	94
38	IX	31
38	V	12
38	VI	24
38	VII	25
38	X	9
38	XI	18
38	XII	33
38	XIII	16
38	XIV	7
38	XIX	52
38	XV	8
38	XVII	2
38	XVIII	117
38	XX	2
38	XXI	108
38	XXII	8
39	I	15
39	II	1
39	III	6
39	IV	83
39	IX	22
39	V	10
39	VI	26
39	VII	43
39	X	10
39	XI	31
39	XII	33
39	XIII	30
39	XIV	5
39	XIX	49
39	XV	5
39	XVII	4
39	XVIII	143
39	XXI	106
39	XXII	4
40	I	11
40	II	3
40	III	9
40	IV	78
40	IX	45
40	V	17
40	VI	23
40	VII	37
40	VIII	4
40	X	13
40	XI	24
40	XII	37
40	XIII	17
40	XIV	10
40	XIX	54
40	XV	7
40	XVII	2
40	XVIII	128
40	XXI	134
40	XXII	7
41	I	13
41	II	3
41	III	10
41	IV	75
41	IX	40
41	V	10
41	VI	27
41	VII	34
41	VIII	2
41	X	19
41	XI	39
41	XII	32
41	XIII	28
41	XIV	9
41	XIX	56
41	XV	9
41	XVII	4
41	XVIII	154
41	XXI	119
41	XXII	4
42	I	7
42	II	7
42	III	8
42	IV	104
42	IX	40
42	V	23
42	VI	19
42	VII	43
42	X	18
42	XI	35
42	XII	48
42	XIII	41
42	XIV	10
42	XIX	66
42	XV	7
42	XVII	4
42	XVIII	159
42	XXI	130
43	I	11
43	II	5
43	III	6
43	IV	98
43	IX	25
43	V	14
43	VI	29
43	VII	47
43	X	17
43	XI	28
43	XII	52
43	XIII	42
43	XIV	14
43	XIX	53
43	XV	4
43	XVII	6
43	XVIII	166
43	XX	2
43	XXI	151
43	XXII	1
44	I	10
44	II	1
44	III	5
44	IV	107
44	IX	41
44	V	17
44	VI	34
44	VII	40
44	VIII	3
44	X	16
44	XI	38
44	XII	50
44	XIII	37
44	XIV	9
44	XIX	55
44	XV	5
44	XVII	3
44	XVIII	156
44	XXI	142
44	XXII	1
45	I	16
45	II	7
45	III	13
45	IV	102
45	IX	37
45	V	16
45	VI	25
45	VII	43
45	VIII	1
45	X	16
45	XI	42
45	XII	52
45	XIII	36
45	XIV	12
45	XIX	50
45	XV	2
45	XVII	5
45	XVIII	153
45	XXI	160
46	I	20
46	II	1
46	III	11
46	IV	141
46	IX	60
46	V	15
46	VI	28
46	VII	50
46	VIII	2
46	X	18
46	XI	42
46	XII	43
46	XIII	46
46	XIV	8
46	XIX	55
46	XV	3
46	XVIII	173
46	XXI	155
47	I	12
47	II	3
47	III	12
47	IV	117
47	IX	46
47	V	16
47	VI	15
47	VII	45
47	VIII	1
47	X	18
47	XI	35
47	XII	58
47	XIII	38
47	XIV	10
47	XIX	60
47	XV	2
47	XVII	7
47	XVIII	162
47	XX	1
47	XXI	140
48	I	17
48	II	4
48	III	11
48	IV	111
48	IX	69
48	V	21
48	VI	37
48	VII	59
48	VIII	4
48	X	10
48	XI	48
48	XII	57
48	XIII	54
48	XIV	13
48	XIX	81
48	XV	1
48	XVII	4
48	XVIII	180
48	XXI	161
49	I	19
49	II	4
49	III	11
49	IV	126
49	IX	64
49	V	15
49	VI	45
49	VII	63
49	VIII	3
49	X	14
49	XI	43
49	XII	65
49	XIII	53
49	XIV	14
49	XIX	56
49	XV	1
49	XVII	4
49	XVIII	186
49	XXI	189
50	I	18
50	II	3
50	III	8
50	IV	149
50	IX	65
50	V	16
50	VI	28
50	VII	63
50	VIII	1
50	X	19
50	XI	50
50	XII	67
50	XIII	54
50	XIV	12
50	XIX	79
50	XV	2
50	XVIII	206
50	XX	1
50	XXI	161
51	I	22
51	II	9
51	III	7
51	IV	134
51	IX	78
51	V	24
51	VI	40
51	VII	48
51	VIII	2
51	X	21
51	XI	46
51	XII	57
51	XIII	55
51	XIV	19
51	XIX	72
51	XV	4
51	XVII	4
51	XVIII	203
51	XXI	196
52	I	23
52	II	3
52	III	7
52	IV	132
52	IX	58
52	V	22
52	VI	43
52	VII	59
52	VIII	2
52	X	20
52	XI	50
52	XII	51
52	XIII	63
52	XIV	15
52	XIX	73
52	XVII	4
52	XVIII	195
52	XXI	160
53	I	26
53	II	13
53	III	9
53	IV	170
53	IX	60
53	V	27
53	VI	33
53	VII	66
53	VIII	5
53	X	25
53	XI	45
53	XII	58
53	XIII	68
53	XIV	14
53	XIX	75
53	XVII	2
53	XVIII	192
53	XXI	187
54	I	28
54	II	9
54	III	9
54	IV	148
54	IX	81
54	V	16
54	VI	56
54	VII	40
54	VIII	2
54	X	18
54	XI	43
54	XII	75
54	XIII	45
54	XIV	16
54	XIX	68
54	XV	3
54	XVII	7
54	XVIII	209
54	XX	1
54	XXI	204
55	I	28
55	II	9
55	III	11
55	IV	176
55	IX	102
55	V	21
55	VI	51
55	VII	84
55	VIII	5
55	X	19
55	XI	74
55	XII	59
55	XIII	63
55	XIV	22
55	XIX	80
55	XV	6
55	XVII	1
55	XVIII	239
55	XX	1
55	XXI	198
56	I	31
56	II	13
56	III	12
56	IV	152
56	IX	79
56	V	24
56	VI	45
56	VII	56
56	VIII	1
56	X	21
56	XI	43
56	XII	61
56	XIII	62
56	XIV	19
56	XIX	93
56	XV	3
56	XVII	7
56	XVIII	231
56	XX	1
56	XXI	197
57	I	35
57	II	18
57	III	10
57	IV	181
57	IX	110
57	V	18
57	VI	47
57	VII	72
57	VIII	5
57	X	18
57	XI	54
57	XII	78
57	XIII	77
57	XIV	20
57	XIX	75
57	XV	1
57	XVII	5
57	XVIII	235
57	XXI	223
58	I	29
58	II	14
58	III	16
58	IV	172
58	IX	127
58	V	18
58	VI	40
58	VII	64
58	VIII	1
58	X	27
58	XI	54
58	XII	85
58	XIII	69
58	XIV	14
58	XIX	73
58	XV	3
58	XVII	5
58	XVIII	262
58	XX	1
58	XXI	221
59	I	26
59	II	14
59	III	17
59	IV	168
59	IX	113
59	V	33
59	VI	43
59	VII	57
59	VIII	4
59	X	27
59	XI	73
59	XII	76
59	XIII	62
59	XIV	28
59	XIX	87
59	XV	4
59	XVII	9
59	XVIII	259
59	XXI	270
60	I	36
60	II	20
60	III	10
60	IV	196
60	IX	110
60	V	23
60	VI	35
60	VII	95
60	VIII	4
60	X	24
60	XI	65
60	XII	80
60	XIII	70
60	XIV	21
60	XIX	71
60	XV	4
60	XVII	5
60	XVIII	277
60	XX	1
60	XXI	258
61	I	26
61	II	11
61	III	14
61	IV	185
61	IX	131
61	V	27
61	VI	43
61	VII	71
61	VIII	4
61	X	23
61	XI	67
61	XII	77
61	XIII	73
61	XIV	21
61	XIX	97
61	XV	5
61	XVII	2
61	XVIII	273
61	XX	1
61	XXI	246
62	I	37
62	II	10
62	III	12
62	IV	180
62	IX	120
62	V	22
62	VI	43
62	VII	60
62	VIII	7
62	X	23
62	XI	58
62	XII	88
62	XIII	79
62	XIV	28
62	XIX	70
62	XV	2
62	XVII	11
62	XVIII	293
62	XXI	216
62	XXII	1
63	I	32
63	II	18
63	III	15
63	IV	152
63	IX	125
63	V	20
63	VI	45
63	VII	67
63	VIII	4
63	X	19
63	XI	68
63	XII	79
63	XIII	75
63	XIV	21
63	XIX	71
63	XV	4
63	XVII	4
63	XVIII	289
63	XXI	231
64	I	35
64	II	16
64	III	12
64	IV	153
64	IX	130
64	V	15
64	VI	48
64	VII	83
64	VIII	4
64	X	34
64	XI	67
64	XII	73
64	XIII	74
64	XIV	31
64	XIX	74
64	XV	3
64	XVII	4
64	XVIII	263
64	XXI	228
65	I	31
65	II	24
65	III	9
65	IV	165
65	IX	144
65	V	18
65	VI	47
65	VII	76
65	VIII	1
65	X	31
65	XI	81
65	XII	71
65	XIII	77
65	XIV	26
65	XIX	66
65	XV	3
65	XVII	6
65	XVIII	270
65	XX	1
65	XXI	233
66	I	36
66	II	14
66	III	9
66	IV	163
66	IX	119
66	V	20
66	VI	41
66	VII	81
66	VIII	1
66	X	37
66	XI	70
66	XII	81
66	XIII	79
66	XIV	27
66	XIX	83
66	XV	4
66	XVII	5
66	XVIII	250
66	XX	1
66	XXI	216
67	I	31
67	II	17
67	III	19
67	IV	131
67	IX	125
67	V	17
67	VI	37
67	VII	70
67	VIII	2
67	X	24
67	XI	64
67	XII	50
67	XIII	62
67	XIV	19
67	XIX	66
67	XV	1
67	XVI	1
67	XVII	7
67	XVIII	246
67	XX	1
67	XXI	180
68	I	37
68	II	18
68	III	14
68	IV	144
68	IX	121
68	V	14
68	VI	37
68	VII	65
68	VIII	4
68	X	21
68	XI	62
68	XII	63
68	XIII	77
68	XIV	28
68	XIX	59
68	XV	4
68	XVII	5
68	XVIII	228
68	XXI	174
69	I	31
69	II	17
69	III	15
69	IV	143
69	IX	122
69	V	15
69	VI	40
69	VII	53
69	VIII	4
69	X	17
69	XI	55
69	XII	55
69	XIII	53
69	XIV	30
69	XIX	51
69	XV	5
69	XVII	6
69	XVIII	234
69	XXI	151
7	XIX	1
70	I	29
70	II	11
70	III	7
70	IV	122
70	IX	105
70	V	11
70	VI	28
70	VII	55
70	VIII	1
70	X	27
70	XI	57
70	XII	72
70	XIII	70
70	XIV	13
70	XIX	61
70	XVII	5
70	XVIII	191
70	XXI	202
70	XXII	1
71	I	18
71	II	14
71	III	20
71	IV	104
71	IX	115
71	V	18
71	VI	28
71	VII	58
71	VIII	1
71	X	18
71	XI	54
71	XII	60
71	XIII	59
71	XIV	21
71	XIX	44
71	XV	6
71	XVII	5
71	XVIII	216
71	XXI	164
72	I	25
72	II	13
72	III	7
72	IV	111
72	IX	95
72	V	16
72	VI	23
72	VII	44
72	VIII	3
72	X	23
72	XI	51
72	XII	52
72	XIII	54
72	XIV	35
72	XIX	39
72	XV	2
72	XVII	1
72	XVIII	194
72	XXI	135
73	I	28
73	II	16
73	III	16
73	IV	129
73	IX	105
73	V	10
73	VI	23
73	VII	54
73	X	29
73	XI	48
73	XII	47
73	XIII	45
73	XIV	15
73	XIX	27
73	XVII	4
73	XVIII	186
73	XX	1
73	XXI	147
74	I	34
74	II	20
74	III	12
74	IV	105
74	IX	96
74	V	12
74	VI	24
74	VII	47
74	VIII	3
74	X	22
74	XI	41
74	XII	60
74	XIII	40
74	XIV	22
74	XIX	44
74	XV	1
74	XVII	3
74	XVIII	179
74	XXI	123
75	I	18
75	II	11
75	III	8
75	IV	83
75	IX	96
75	V	10
75	VI	20
75	VII	43
75	X	20
75	XI	35
75	XII	44
75	XIII	41
75	XIV	32
75	XIX	39
75	XV	3
75	XVII	2
75	XVIII	134
75	XXI	117
76	I	15
76	II	15
76	III	4
76	IV	88
76	IX	115
76	V	14
76	VI	14
76	VII	61
76	VIII	2
76	X	21
76	XI	43
76	XII	35
76	XIII	41
76	XIV	27
76	XIX	28
76	XVII	2
76	XVIII	156
76	XXI	120
77	I	27
77	II	12
77	III	6
77	IV	77
77	IX	65
77	V	7
77	VI	22
77	VII	40
77	VIII	4
77	X	18
77	XI	30
77	XII	54
77	XIII	33
77	XIV	19
77	XIX	25
77	XVII	3
77	XVIII	151
77	XX	1
77	XXI	97
78	I	16
78	II	14
78	III	13
78	IV	82
78	IX	80
78	V	9
78	VI	13
78	VII	28
78	X	14
78	XI	25
78	XII	37
78	XIII	22
78	XIV	12
78	XIX	25
78	XV	2
78	XVII	4
78	XVIII	119
78	XXI	93
79	I	17
79	II	12
79	III	6
79	IV	53
79	IX	66
79	V	8
79	VI	21
79	VII	38
79	VIII	3
79	X	11
79	XI	32
79	XII	38
79	XIII	35
79	XIV	22
79	XIX	24
79	XV	4
79	XVII	5
79	XVIII	114
79	XXI	80
8	XVIII	1
80	I	16
80	II	10
80	III	4
80	IV	54
80	IX	58
80	V	7
80	VI	16
80	VII	23
80	X	6
80	XI	21
80	XII	25
80	XIII	31
80	XIV	12
80	XIX	21
80	XV	6
80	XVII	1
80	XVIII	99
80	XXI	63
81	I	11
81	II	6
81	III	4
81	IV	55
81	IX	51
81	V	4
81	VI	6
81	VII	28
81	X	10
81	XI	26
81	XII	20
81	XIII	26
81	XIV	14
81	XIX	21
81	XV	1
81	XVII	3
81	XVIII	105
81	XXI	50
82	I	15
82	II	6
82	III	3
82	IV	38
82	IX	42
82	V	6
82	VI	6
82	VII	20
82	VIII	1
82	X	5
82	XI	25
82	XII	31
82	XIII	23
82	XIV	9
82	XIX	9
82	XVIII	78
82	XXI	56
83	I	8
83	II	8
83	III	3
83	IV	30
83	IX	47
83	V	2
83	VII	13
83	VIII	1
83	X	6
83	XI	25
83	XII	29
83	XIII	15
83	XIV	14
83	XIX	12
83	XVII	1
83	XVIII	56
83	XXI	36
84	I	12
84	II	3
84	III	4
84	IV	29
84	IX	41
84	V	4
84	VI	8
84	VII	12
84	X	7
84	XI	15
84	XII	21
84	XIII	11
84	XIV	11
84	XIX	8
84	XVII	1
84	XVIII	56
84	XXI	28
85	I	10
85	II	5
85	III	5
85	IV	26
85	IX	31
85	V	3
85	VI	6
85	VII	13
85	X	4
85	XI	8
85	XII	17
85	XIII	11
85	XIV	6
85	XIX	7
85	XVIII	45
85	XXI	35
86	I	7
86	II	1
86	III	2
86	IV	14
86	IX	14
86	V	4
86	VI	1
86	VII	6
86	X	1
86	XI	8
86	XII	8
86	XIII	5
86	XIV	6
86	XIX	3
86	XVII	1
86	XVIII	42
86	XXI	24
87	I	3
87	III	1
87	IV	16
87	IX	15
87	V	2
87	VI	1
87	VII	9
87	VIII	1
87	X	3
87	XI	7
87	XII	10
87	XIII	9
87	XIV	6
87	XIX	3
87	XVII	2
87	XVIII	35
87	XXI	22
88	I	3
88	II	2
88	III	2
88	IV	14
88	IX	13
88	V	1
88	VI	1
88	VII	5
88	X	1
88	XI	1
88	XII	5
88	XIII	3
88	XIV	4
88	XIX	4
88	XVIII	28
88	XXI	17
89	II	2
89	III	1
89	IV	11
89	IX	11
89	VI	1
89	VII	4
89	X	2
89	XI	6
89	XII	8
89	XIII	5
89	XIV	4
89	XIX	6
89	XVIII	21
89	XXI	21
90	I	5
90	IV	7
90	IX	6
90	V	1
90	VI	1
90	VII	3
90	X	1
90	XI	2
90	XII	4
90	XIII	6
90	XIV	2
90	XIX	4
90	XV	1
90	XVIII	11
90	XXI	5
91	IV	8
91	IX	5
91	VI	2
91	VII	3
91	XI	2
91	XII	5
91	XIV	2
91	XIX	3
91	XVIII	8
91	XXI	5
92	IV	1
92	IX	3
92	V	1
92	VII	1
92	XI	3
92	XII	2
92	XIII	1
92	XIX	2
92	XVIII	9
92	XXI	4
93	I	1
93	IX	2
93	V	1
93	VII	1
93	XI	1
93	XII	2
93	XIII	2
93	XVIII	6
93	XXI	2
94	IV	2
94	IX	2
94	VII	1
94	VIII	1
94	XII	1
94	XIX	1
94	XVIII	4
94	XXI	5
95	IV	1
95	VII	1
95	XI	1
95	XIII	1
96	XI	1
96	XII	1
96	XIV	1
96	XXI	1
97	IV	1
97	XVIII	2
97	XXI	1
98	X	1
98	XII	1
