# Supplementary material for: Linking glycemic dysregulation in diabetes to symptoms, comorbidities, and genetics through EHR data mining
Source: eLife. 2019 Dec 10;8:e44941. doi: 10.7554/eLife.44941 (PMC6904221; doi:10.7554/eLife.44941)
Supplement: Figure 4—source data 1. [file elife-44941-fig4-data1.txt]

Code1	Code2	Count	Estimate	Pvalue	CIlow	CIhigh	Count_totalCode1	Count_totalCode2	total	expected	cs	hochberg	bonferroni
E10	R73	2600	6.48554522737232	0	5.91140496939645	7.1154483771709	7121	3287	7890	1492.2049598368	0.800654193456518	0	0
E11	E78	2311	5.28005551964635	0	4.8519713860419	5.74590904858794	4485	4206	9318	1202.59530791789	0.941791010229504	0	0
E13	K86	96	264.598148474099	0	176.86922269707	395.841509949042	158	185	15451	1.86344511028943	5.0821608936472	0	0
E78	I10	2668	6.71404187407944	0	6.191762162187	7.28037626544912	4512	4485	9369	1290.08797653959	1.04771199422833	0	0
L89	L97	362	42.0504054310952	0	33.4798959611522	52.8148772914712	1130	489	14441	35.2269539716945	3.32483413664575	0	0
L97	R23	802	29.2786890521897	0	25.2816309616839	33.9076871232723	1865	1130	13505	134.352288665052	2.56868070552547	0	0
R35	R63	267	35.0366769329857	0	27.9231996691651	43.9623232670568	398	1131	14436	28.6967996939946	3.17385362967486	0	0
R45	R73	2672	6.34062932130826	0	5.79308651541164	6.93992400826026	7121	3400	7849	1543.50376131582	0.791316453229181	0	0
R52	R73	3897	5.38031699871286	0	5.00109789033534	5.7882912195301	7121	5571	6903	2529.07631008543	0.623553191636082	0	0
E11	I10	2401	4.64343828420369	2.92284295423223e-319	4.27962571682719	5.03817869269038	4512	4206	9381	1209.83501211271	0.988233853660196	2.02592873498009e-315	2.22852161045436e-314
E11	R52	2528	4.38484042153809	2.40838898053559e-298	4.04357855235726	4.75490342858453	5571	4206	8449	1493.79229886523	0.758622000881632	1.5302301485078e-294	1.83627617820936e-293
R42	R52	2002	4.59359886585378	8.79997271069691e-298	4.21968195858962	5.00064951516535	5571	3066	9063	1088.9127884738	0.877949721625555	5.16118399482374e-294	6.70953919327086e-293
I83	L97	214	29.5154880289643	8.46027540168088e-293	22.6240961683832	38.5060259249328	1130	309	14473	22.2599770495984	3.20841508138396	4.60752641429399e-289	6.45053698001159e-288
R23	R52	1385	6.63679402664363	3.88856349776235e-287	5.93104525593634	7.42652147326075	5571	1865	9647	662.368672701772	1.06304446927628	1.9765568259126e-283	2.9648352388689e-282
R45	R52	2088	4.21005010656464	5.50460828708929e-280	3.87912190673884	4.56920981756045	5571	3400	8815	1207.53538186918	0.789552781403319	2.62311786780702e-276	4.19698858849123e-275
I20	I25	317	12.9914255036403	2.69662104667241e-276	10.9302037917248	15.4413531378449	814	841	14360	43.6423562412342	2.83254168520496	1.20943453943258e-272	2.05603871703538e-271
R11	R42	1182	4.75232793951111	8.96006479922505e-264	4.32992611535928	5.21593677188736	3066	2684	11130	524.617110799439	1.17036592703023	3.79533411453841e-260	6.83160140616914e-259
R11	R52	1730	4.5296575842282	3.62400349331545e-256	4.13622476803135	4.96051326536627	5571	2684	9173	953.242636746143	0.859177670423346	1.4542744544623e-252	2.76312146347837e-251
R11	R73	2036	4.7893873862059	6.97809817022308e-255	4.3518871891655	5.27086997849011	7121	2684	7929	1218.46002805049	0.740203510630912	2.66022547494329e-251	5.32045094988659e-250
R42	R51	955	5.29510664310632	6.78957725030976e-254	4.77825364120514	5.86786647742648	2024	3066	11563	395.612903225806	1.26927900388418	2.46510151166604e-250	5.17671317449868e-249
L89	R23	321	15.0537862186374	5.52870403449128e-252	12.3414445668269	18.3622329046934	1865	489	13665	58.140061201071	2.4448530467958	1.91607290504449e-248	4.21536039109788e-247
E78	R52	2566	3.45109704846073	3.59860712681213e-245	3.20433928307868	3.71685698227666	5571	4485	8208	1592.88123167155	0.68753916524383	1.19293826253822e-241	2.74375800383791e-240
R42	R73	2195	4.11519727171635	2.66219914307365e-239	3.769846942814	4.4921846541867	7121	3066	7706	1391.87721535127	0.656809966979132	8.4574739026521e-236	2.0297937366365e-234
I95	R42	709	6.43023482735001	7.60591525704344e-239	5.69236278067028	7.26375347602078	3066	1249	12092	244.130689787071	1.5342679070716	2.31965203509311e-235	5.79913008773277e-234
I10	R52	2566	3.42735163887063	5.27671934654179e-235	3.17900772953768	3.69509616076886	5571	4512	8181	1602.47048323346	0.678885499093331	1.54739794837338e-231	4.02323466577079e-230
L40	M07	25	446.266123565552	1.8253560415547e-223	138.468596194688	1438.25718260488	29	281	15413	0.519507841387224	4.09683559826524	5.15460264401252e-220	1.39174271388338e-218
E11	E66	780	8.50301729647981	5.21200220897139e-222	7.3077256636241	9.89381737523774	1118	4206	11154	299.777381104169	1.37662647003458	1.41924681579651e-218	3.97389108423024e-217
I83	R23	232	22.2015666590695	4.3151998820411e-219	17.0048534898308	28.9864045233836	1865	309	13756	36.7388116792044	2.62620905373661	1.13452556898698e-215	3.29012415006224e-214
I10	R73	2829	3.27137324294492	4.76655421194482e-216	3.03299117357134	3.5284912755135	7121	4512	6894	2048.320285605	0.465656574152796	1.21141975296578e-212	3.63425925889733e-211
E10	E11	146	0.0974740294850772	5.24135021625282e-214	0.0818710915340661	0.116050564931143	4206	3287	8351	881.36695142165	-2.58556260151478	1.28911853947805e-210	3.99626747238196e-209
R51	R52	1334	4.71044096097446	1.55937744223415e-213	4.2483390855105	5.2228067487602	5571	2024	9437	718.838709677419	0.891094150822574	3.71546040884821e-210	1.18894733083143e-208
E78	R73	2850	3.17408807861116	1.07154624586729e-210	2.94593169285691	3.41991470990662	7121	4485	6942	2036.06304985337	0.484977404920479	2.47575889442883e-207	8.17000435161515e-206
E11	R80	1285	4.42882292968344	1.18004887975309e-201	4.00527021390278	4.89716585772555	2402	4206	10375	644.065536146883	0.995372997372284	2.6462596128463e-198	8.99728268367744e-197
R11	R51	863	4.43564022712372	6.00619358269498e-194	3.99877139487677	4.92023731331221	2024	2684	11853	346.322580645161	1.31475510401311	1.30840637060737e-190	4.57942229712579e-189
R52	R80	1517	3.82574617097624	1.03504754641082e-193	3.488677658997	4.19538151568504	2402	5571	9242	853.088231544052	0.82971477055385	2.19214444933592e-190	7.8917200176093e-189
A46	R23	240	14.4937067243551	2.23822276013455e-193	11.54663399026	18.1929673001514	1865	360	13713	42.8024990437333	2.4599480597547	4.61225119855294e-190	1.70653294346459e-188
L97	R52	870	6.94302394595365	3.25740997934477e-187	5.99930860362933	8.03518950249092	5571	1130	9867	401.327935738875	1.1143008034987	6.53582168092479e-184	2.48361223875142e-182
R23	R73	1408	4.77664506121537	9.22841406580985e-185	4.26547898544688	5.34906820984906	7121	1865	8120	846.657210251179	0.733118744874497	1.80415494986583e-181	7.03620430447672e-180
C81	C85	4	1485.50011624341	1.74567824899123e-181	188.708323489607	11693.7639768747	7	14	15681	0.00624760933316333	2.31294273924499	3.32748095235841e-178	1.33099238094336e-176
R05	R73	1448	4.54801319074434	1.02810123773243e-180	4.07212719142009	5.07951323985319	7121	1918	8107	870.717710059926	0.733124669723948	1.91189216758315e-177	7.83875788709091e-176
R42	R53	559	5.59707360630881	5.21643786403686e-175	4.90762135388336	6.38338427019228	1030	3066	12161	201.324748183093	1.46875402730724	9.46969773674977e-172	3.9772730494349e-170
H36	R80	545	5.11718831593172	1.11052246508199e-172	4.52236750511289	5.79024509421297	2402	1241	12600	190.034553104679	1.51506734385657	1.9691112872134e-169	8.46717853501763e-168
R42	R45	1237	3.35376169581791	2.10375480569804e-172	3.07285301002296	3.66034999905557	3400	3066	10469	664.567129924774	0.895355223955571	3.64547239001016e-169	1.60400785160447e-167
E10	H36	646	5.1318337749213	5.78276030965822e-169	4.53431080457764	5.80809720119661	1241	3287	11816	260.051447150325	1.30943155586555	9.79792355133091e-166	4.40906559809891e-164
I85	K70	6	382.163016608881	8.42597109398204e-169	112.525273366695	1297.91794228893	29	17	15658	0.0314293000127502	2.76270998790707	1.39660470882752e-165	6.42438166060661e-164
L97	M14	117	25.2258734955215	5.94405176002777e-168	18.0937747182189	35.16926144611	181	1130	14504	13.0390156827744	3.07127316693467	9.64264311581526e-165	4.53204226443317e-163
R73	R80	1687	3.61395530537081	1.21358060021546e-165	3.28424399535543	3.97676694170354	2402	7121	7862	1090.44001020018	0.629082067683543	1.92769693465474e-162	9.25294528634277e-161
R05	R52	1244	3.86982581083292	2.93675723002345e-164	3.49556257794078	4.28416069581874	5571	1918	9453	681.192018360321	0.867895961647967	4.56965418373751e-161	2.23913055003138e-159
R11	R45	1143	3.31635546809677	3.60970909370036e-157	3.0292650426343	3.63065411444193	3400	2684	10757	581.767180925666	0.973095514022968	5.50444539698368e-154	2.75222269849184e-152
E10	R45	1296	3.09483128807268	2.67896786103447e-154	2.83971310213699	3.37286914457162	3400	3287	10307	712.469718220069	0.862254375751176	4.00505695224653e-151	2.04257904564573e-149
E10	R52	1795	2.92635646083651	6.10024452300713e-154	2.69747746863964	3.17465566828191	5571	3287	8635	1167.4025882953	0.620249890876145	8.9444835318592e-151	4.65113143656679e-149
E87	R80	502	4.94156843265228	1.73157110230935e-153	4.34949064712762	5.61424326563657	2402	1175	12623	179.927961239322	1.4751430157088	2.49101205085993e-150	1.32023638695576e-148
E66	I10	744	5.30509322414073	2.09561830806097e-152	4.63176212377927	6.07630818783496	4512	1118	10812	321.587147775086	1.20755146448517	2.95889662774275e-149	1.59780417898109e-147
R12	R19	140	11.4614321157418	1.31591278635427e-151	9.15277010713599	14.3524227754109	909	362	14567	20.9778146117557	2.68157532006554	1.82421400719239e-148	1.00331770395581e-146
K59	R52	852	5.26871816368248	2.57206230542067e-151	4.60121365043082	6.03305849223465	5571	1168	9811	414.82391941859	1.03657299288541	3.50190875851427e-148	1.96106890476799e-146
R51	R73	1492	3.83499547462924	2.08326327138651e-150	3.44999124226569	4.26296452879347	7121	2024	8045	918.838709677419	0.698761348264346	2.7866387390678e-147	1.58838408126864e-145
R05	R42	808	3.60605218142382	7.45937671289052e-146	3.25575746572967	3.99403594156765	3066	1918	11522	374.894045645799	1.10581364012166	9.80586512886789e-143	5.68740177474338e-141
I95	R73	978	5.27502006024702	1.01971356264649e-141	4.58391750611953	6.07031793195688	7121	1249	8306	567.010646436313	0.785390888872031	1.31776373871155e-138	7.77480605839816e-137
M54	R52	663	6.82724398031952	3.69247815204773e-140	5.77048600069419	8.07752767465371	5571	854	9936	303.304475328318	1.1256676902156	4.69221661171465e-137	2.81532996702879e-135
K70	R18	11	142.815370869192	7.17279079527642e-138	61.0071257863151	334.325374185715	62	29	15618	0.114624505928854	3.42840472301667	8.96540056042378e-135	5.46889434185851e-133
E66	E78	718	4.55173337709911	1.33303856738259e-135	3.99879513573296	5.18112982359637	4485	1118	10813	319.66275659824	1.16493496908705	1.63931492854977e-132	1.01637525570086e-130
R23	R45	791	3.48253163037744	6.85546526329545e-133	3.13846524040688	3.86431762902272	3400	1865	11224	404.245824301925	0.966703110175743	8.1671085781244e-130	5.22694948999962e-128
E11	R73	2446	2.61435659588803	9.64916470328212e-133	2.4179677419782	2.82669627547283	7121	4206	6817	1909.40494708657	0.357135623768097	1.13184701969499e-129	7.35700562801745e-128
R23	R80	660	3.65945145985844	4.02486984415492e-131	3.28131551356123	4.08116346377374	2402	1865	12091	285.587785286243	1.20567315020861	4.64963941314533e-128	3.06876201267592e-126
R05	R11	712	3.56249190625069	8.09983218983646e-131	3.20170707933925	3.96393182374474	2684	1918	11808	328.185133239832	1.11500289487526	9.21748813901613e-128	6.17571705314081e-126
E87	R73	918	5.09732416541747	2.35625109594543e-130	4.41601168864372	5.88375110377684	7121	1175	8320	533.416741042968	0.782099659388401	2.64194654132881e-127	1.79652364810359e-125
E14	R73	1487	3.28217500088243	5.10236761610393e-130	2.96941821109862	3.62787319622179	7121	2107	7957	956.518360321306	0.636002470493582	5.63811621579484e-127	3.89030018889844e-125
I95	R52	866	4.35592252029003	9.78170367094165e-130	3.83733473527276	4.94459365985469	5571	1249	9744	443.591674104297	0.963551062268247	1.06543713770135e-126	7.45805996390946e-125
J93	J94	2	1310.03299865516	2.47272576782678e-129	151.305949878011	11342.4915474182	5	11	15684	0.00350631136044881	1.57991281043838	2.65539403053455e-126	1.88532976167953e-124
L97	R80	478	4.48317908352944	2.28905477064035e-128	3.93393709303015	5.10910424333057	2402	1130	12644	173.037103149305	1.46063074745528	2.42401362482602e-125	1.74528980987473e-123
I10	R42	1460	2.81129450853621	3.73586719426259e-128	2.57976677575147	3.06360128675727	3066	4512	9580	881.919673594288	0.726602082922398	3.901934167487e-125	2.84841194226551e-123
I50	R06	167	9.01846462418777	6.30081785080281e-128	7.29617495593685	11.1473072766089	1068	419	14378	28.5281142419992	2.50830010350847	6.49197104100622e-125	4.8040585703446e-123
I64	R47	49	24.720814705602	7.36396915629087e-128	16.83363511041	36.3034291583753	131	325	15291	2.7142037485656	3.75080323099505	7.4862110442853e-125	5.61465828321397e-123
E11	R42	1391	2.95633168329415	1.25199212259401e-127	2.70095097182797	3.2358591891558	3066	4206	9817	822.108631901058	0.758004459433736	1.25602814983132e-124	9.54581393871803e-123
A46	I83	80	15.5140218829605	1.91127913762747e-125	11.6283652239302	20.6980835525934	309	360	15109	7.09167410429682	3.32341178699026	1.89253867335593e-122	1.45725477848406e-120
R11	R19	419	4.85847091595259	8.18548345774168e-125	4.21709139421285	5.59739816726528	909	2684	12524	155.537166900421	1.42388408838966	8.00131007994249e-122	6.24102186235514e-120
R45	R51	885	3.17657058819795	3.8138580034531e-122	2.87561123577693	3.50902812461644	2024	3400	11159	438.709677419355	1.01075541410039	3.68085574016812e-119	2.90787603473282e-117
I20	R52	639	5.9710171810342	2.51302943680794e-121	5.0609460405969	7.04473944005942	5571	841	9925	298.687428279995	1.09461334024188	2.39507411761777e-118	1.91605929409421e-116
R11	R53	457	4.4830350271488	7.60615937911968e-121	3.91893989910101	5.12832642808669	1030	2684	12441	176.241234221599	1.3696333201254	7.15964965260469e-118	5.7993162186098e-116
L84	L97	264	5.71725261200304	5.69274679964057e-119	4.86013821608509	6.72552424975793	1130	1117	13715	80.4672956776744	1.7016994361132	5.29321316754384e-116	4.34043479738595e-114
E87	R52	795	4.17492125635785	5.82814709506713e-118	3.66880577397448	4.75085588352268	5571	1175	9747	417.310021675379	0.928195868961544	5.35382018389631e-115	4.44367075263393e-113
R00	R42	510	4.13217493517196	3.87859997324955e-117	3.63490959581091	4.69746750085382	3066	1103	12039	215.593395384419	1.2383340398668	3.52052208286205e-114	2.95723854960412e-112
I85	K74	5	275.110733698854	2.58666301969214e-116	79.3829410356739	953.427963349319	21	17	15665	0.022759148285095	2.55249605894715	2.32023672866385e-113	1.97220121936427e-111
A46	L97	157	9.03681403828193	3.63085190136259e-116	7.21991763869357	11.3109334550894	1130	360	14365	25.9339538441923	2.55242662349817	3.21900352580687e-113	2.76834303219391e-111
E10	R23	740	3.29187992309252	7.9810863574528e-116	2.96012739343711	3.66081319746073	1865	3287	11286	390.81059543542	0.919317130695259	6.994458957747e-113	6.08517929323989e-111
R06	R52	744	4.42030892694293	9.13263297964822e-116	3.85604172869516	5.06714718987835	5571	1068	9803	379.308172893026	0.970071482489699	7.91270001742362e-113	6.96317601533279e-111
E78	R42	1413	2.61022384540967	1.17281255309719e-114	2.39921580456727	2.83978978055043	3066	4485	9560	876.642228739003	0.688077270735427	1.00473138326849e-111	8.94210931108952e-110
R23	R42	742	3.18400090068605	1.00830198594306e-112	2.86864343940723	3.53402643085696	3066	1865	11509	364.534616855795	1.02335417202438	8.54199832424762e-110	7.68779849182286e-108
E87	L97	293	5.02436953725653	3.39351825102797e-112	4.30947448428032	5.85785792188701	1130	1175	13686	84.6455437970164	1.77936606621059	2.84328350603986e-109	2.58738799049628e-107
E87	R23	392	4.19093294569304	5.61390712311206e-111	3.6648437087669	4.79254242500973	1865	1175	13050	139.702601045518	1.48188031382567	4.65252552827912e-108	4.28032348601679e-106
R42	R80	875	2.90863177185677	6.6412480142601e-111	2.64154844349853	3.20271952803934	2402	3066	11105	469.497131199796	0.896744943506952	5.44475220265872e-108	5.06361954847261e-106
H36	R73	937	4.23517269423152	1.10486921162903e-110	3.70039169144655	4.84724030470204	7121	1241	8273	563.378872880275	0.732923940052367	8.96178223836759e-108	8.42407530406554e-106
R11	R23	636	3.32399938909415	5.62360670722328e-110	2.97650632668175	3.7120606261287	1865	2684	11785	319.116409537167	0.992696739487159	4.51338835149725e-107	4.28771893392239e-105
K59	R42	537	3.7744673326736	8.76885776156029e-109	3.33441079391933	4.27260002618766	3066	1168	12001	228.298355221216	1.23038016641402	6.96439125031421e-106	6.68581560030164e-104
E10	R80	904	2.89944142508639	3.40089638004224e-108	2.63210670280746	3.19392848646302	2402	3287	10913	503.338900930766	0.843524283903533	2.67320973707547e-105	2.59301344496321e-103
K59	R11	492	3.91649114896639	1.56567782718921e-107	3.44554762386972	4.45180406553338	2684	1168	12338	199.854137447405	1.29543946645768	1.21811332585756e-104	1.19375105934041e-102
I10	R80	1187	2.77284393475283	1.67943076864268e-107	2.52651799635952	3.04318571946616	2402	4512	9971	690.923371158995	0.779850659306189	1.29341615106223e-104	1.28048198955161e-102
L84	R23	355	4.34617428444451	9.33550673471451e-107	3.77759597421104	5.00033117350825	1865	1117	13071	132.80664286625	1.41172750045668	7.11785710988308e-104	7.11785710988308e-102
K50	K91	2	1786.80357142857	6.20990745597999e-106	132.047287377672	24178.2096874014	7	10	15683	0.00446257809511666	1.5785386841883	4.68786528694252e-103	4.73474393981194e-101
E13	E84	10	153.044885702963	3.14750090891446e-105	55.486044497083	422.137444687813	19	185	15504	0.224085171490501	3.1677276748126	2.35275692941356e-102	2.39981206800183e-100
L84	R73	863	4.47025245639072	5.16591088376796e-105	3.86688000586754	5.16777272466308	7121	1117	8323	507.086382761698	0.765957513447816	3.82402791585328e-102	3.93874875332888e-100
R05	R45	789	2.99124771982992	6.73747089186489e-105	2.70161107646852	3.31193597750706	3400	1918	11169	415.733775341068	0.922726621302117	4.93940834759845e-102	5.13698468150239e-100
F98	R23	210	6.42558037438688	3.21553728785948e-103	5.30655826170774	7.78057662075279	1865	472	13571	56.1188320795614	1.88520461323172	2.33493943345568e-100	2.45168640512846e-98
R52	R53	696	4.13127069276815	3.78668428598645e-103	3.60094084513209	4.73970505791493	1030	5571	9793	365.812189213311	0.926117075433871	2.72373342816073e-100	2.88715743385037e-98
H53	R42	525	3.59848701049288	1.01794677664407e-102	3.18368831967105	4.0673292937243	3066	1252	11905	244.71707254877	1.09806469914043	7.25358429768478e-100	7.76133519852271e-98
R73	R82	675	6.45408657665977	1.05488902164896e-102	5.32391713210967	7.82417015617848	803	7121	8449	364.539270687237	0.886996840104573	7.44722346811342e-100	8.04300134556249e-98
R51	R53	359	4.26778256593759	1.16715603650494e-101	3.70299637451618	4.91871073800353	1030	2024	13003	132.903225806452	1.42680619011294	8.16420293608433e-99	8.89898120033192e-97
I85	R18	7	198.937429048108	2.79060921043109e-101	63.0771794224515	627.423436473198	62	17	15626	0.0671936758893281	2.90617797764348	1.93427272044835e-98	2.12769999249318e-96
E87	R42	519	3.58705838985417	5.34021436821412e-101	3.16909979014198	4.0601397066284	3066	1175	11976	229.666581665179	1.17270261775124	3.66814995049086e-98	4.07164644504486e-96
E11	I25	584	5.29973047894659	1.85641640739955e-100	4.48794376199621	6.25835452469719	814	4206	11262	218.263674614306	1.41576980399619	1.26377204448374e-97	1.41542468982179e-95
I73	R52	535	5.72091370848411	3.06394224053492e-100	4.79115996401062	6.83109182447844	5571	710	9952	252.161800331506	1.08217326823081	2.06734757636801e-97	2.33610276129585e-95
L29	R23	251	5.21655289447366	4.48522770248746e-100	4.40895878080001	6.17207496231204	1865	662	13422	78.7090399081984	1.66060847715522	2.99979110680839e-97	3.41976186176156e-95
M14	R23	118	13.8437780891216	1.32925725463648e-98	10.1067377137546	18.9626165444089	1865	181	13770	21.5201453525437	2.40167352933649	8.81297559823986e-96	1.01349219379758e-93
K59	R73	875	3.99857363109857	1.69803517376737e-98	3.48539505791112	4.58731099851249	7121	1168	8284	530.238939181436	0.721569971437853	1.11609217089563e-95	1.29466691823893e-93
E78	R80	1152	2.61474889249099	2.38787042254275e-98	2.38624434860004	2.8651348194052	2402	4485	9963	686.788856304985	0.745354866661624	1.55609555869036e-95	1.82063180366772e-93
R11	R80	751	2.89744850732877	3.03548477889795e-98	2.6160916352153	3.20906490415455	2402	2684	11363	411.001402524544	0.868083413300825	1.96136048277182e-95	2.31440536967074e-93
L30	R23	210	6.31881318407101	7.19577889996157e-98	5.21313117768487	7.65900544112554	1865	472	13571	56.1188320795614	1.88520461323172	4.61043833804681e-95	5.4864216222757e-93
R06	R42	482	3.65303322592626	1.69933084459319e-95	3.21059409533863	4.15644312343811	3066	1068	12046	208.752263164605	1.20333681206108	1.0797123353834e-92	1.29565480246008e-90
R06	R73	796	4.09941989341681	2.47463167395343e-95	3.55403842061054	4.72849234411331	7121	1068	8305	484.84176973097	0.714093194733491	1.55932472711223e-92	1.88678291980579e-90
E78	R11	1180	2.56593271932615	2.72908222178223e-95	2.34314291001295	2.80990574325324	2684	4485	9709	767.41935483871	0.62004320176142	1.70556454098185e-92	2.08078873999786e-90
I95	R80	459	3.52402392000946	1.71719397725958e-94	3.10684254904259	3.99722367412079	2402	1249	12506	191.259594542904	1.25857826478189	1.06445085200127e-91	1.30927454796157e-89
E11	R51	795	3.12821450200649	1.77298361938548e-94	2.7952896909551	3.50079134990125	2024	4206	10263	542.709677419355	0.549931924058951	1.09017045209714e-91	1.35181136060046e-89
H53	R51	412	3.70598219447632	3.41548615629448e-94	3.24932770081733	4.2268140644358	2024	1252	12834	161.548387096774	1.34527254083657	2.08330993589338e-91	2.60413741986673e-89
I95	R23	394	3.73137459966952	3.80816808499696e-94	3.26814683831698	4.26026035299838	1865	1249	12978	148.500892515619	1.4016985559967	2.30439504476661e-91	2.90353775640593e-89
I95	R11	470	3.57479367675289	4.29289677575612e-94	3.14738152680304	4.06024808957079	2684	1249	12235	213.713884992987	1.13331157025847	2.57725917061044e-91	3.27311914667525e-89
I10	R45	1387	2.40200809071108	4.17436780039525e-92	2.20513288640815	2.61646039719602	3400	4512	9173	977.99311487951	0.503636949209617	2.48652088235262e-89	3.18274672941136e-87
L97	R73	812	3.85073421227191	8.97498485263207e-92	3.35712804590483	4.41691641510349	7121	1130	8259	512.988014790259	0.661520633356349	5.30463348906149e-89	6.84297720088932e-87
I10	R11	1137	2.58221118935692	2.24459289657543e-91	2.35131529564044	2.83578073889233	2684	4512	9639	772.039270687237	0.557886947066545	1.31645373384149e-88	1.71138985399394e-86
I10	R05	950	2.77843655560262	1.18628784052763e-90	2.5086657965731	3.07721726188249	1918	4512	10218	551.703174805559	0.782940441464684	6.90446690084192e-88	9.04485164010292e-86
R05	R51	526	3.17434467575847	1.86897814107174e-90	2.82489546675667	3.5670219443855	2024	1918	12282	247.483870967742	1.08465075204691	1.0795472603486e-87	1.42500238366015e-85
E87	I95	285	4.22643127316162	1.14125295652936e-89	3.63647466406812	4.91209838013159	1249	1175	13559	93.559543542012	1.59672017053871	6.54246854666023e-87	8.70148316705811e-85
R00	R52	705	3.56754804497993	1.16769309518774e-89	3.13168039807517	4.06407980235236	5571	1103	9729	391.738684176973	0.846098475174818	6.64408657034248e-87	8.90307600425892e-85
D50	E61	23	32.312644136472	1.56423550463352e-89	19.3550755218122	53.9448668083791	111	130	15480	0.919928598750478	3.64390984193307	8.8344545222802e-87	1.19265136050783e-84
R19	R52	602	4.01796218944211	1.75525391838456e-88	3.47506763388874	4.6456707772679	5571	909	9820	322.838135917379	0.896885111422489	9.84039227994344e-86	1.33829335007231e-83
R11	R82	358	4.27755927081733	2.29717938210526e-88	3.67485618993898	4.97911003033267	803	2684	12569	137.399719495091	1.37514282508706	1.2784557809388e-85	1.75148441988616e-83
L84	R52	697	3.52368406483787	7.63123396296876e-88	3.09460338172845	4.01225871531794	5571	1117	9707	396.710888690552	0.811506975059178	4.21625676454024e-85	5.81843433506553e-83
H53	R52	755	3.28953787455095	2.67711986184183e-87	2.91044974299264	3.71800250258867	5571	1252	9630	444.657146500064	0.76245199349625	1.46846765371317e-84	2.0411700386613e-82
I42	I50	34	28.6539157220267	2.81464934996966e-87	17.496559265591	46.9261912437659	419	76	15237	2.03009052658422	3.52992212083645	1.53287814063169e-84	2.14602939688437e-82
I95	R45	538	3.27490950337594	2.92329918403819e-87	2.89833326929464	3.7004137408643	3400	1249	11587	270.725487696035	0.988135377097426	1.58075848430491e-84	2.22886946286992e-82
K30	R11	232	5.78889251997934	7.30164518181861e-87	4.76246832896258	7.03653532015668	2684	447	12799	76.4852734922861	1.58833590555382	3.92052068230817e-84	5.5671393688776e-82
F98	L97	148	6.57690784794654	1.71660264673866e-86	5.31435788014617	8.13940607989144	1130	472	14244	34.0022950401632	2.08979090538834	9.1526132028384e-84	1.30882368800589e-81
E10	I95	516	3.3508685197135	1.74370311414695e-86	2.95766009238203	3.79635234803601	1249	3287	11678	261.727846487314	0.976595160921119	9.23254471792599e-84	1.32948643938134e-81
E10	R11	958	2.51881325773692	2.7888493967969e-86	2.29343761072467	2.7663365236897	2684	3287	10685	562.431977559607	0.767289369106925	1.45640974149849e-83	2.1263582225878e-81
K59	R45	530	3.29533604619221	1.2982997270159e-85	2.91053889777098	3.73100653822224	3400	1168	11660	253.168430447533	1.06292701268968	6.73393623716512e-83	9.89888626863273e-81
I95	L97	283	4.1428223999878	7.10129224684938e-85	3.55483727656694	4.82806275015088	1130	1249	13602	89.9764120872115	1.64232648563576	3.6583650497367e-82	5.41438027361031e-80
H36	R52	771	3.21674839597894	7.34085585601718e-85	2.84797994176354	3.63326654492716	5571	1241	9657	440.750414382252	0.805369359401378	3.75639969625523e-82	5.5970355474203e-80
I25	I50	139	6.92362189438006	9.70047899058781e-85	5.53570150560617	8.6595240165663	419	814	14604	21.7433380084151	2.62191090992196	4.93075347091578e-82	7.39613020637368e-80
E87	R11	432	3.44868003933689	1.05391453063681e-84	3.02693404106758	3.92918836431795	2684	1175	12271	201.051893408135	1.09964115401599	5.32157042307309e-82	8.03557133884036e-80
H36	L97	268	4.21613315935472	2.06128790817949e-84	3.60807675684629	4.92666315473502	1130	1241	13595	89.400102001785	1.5732098671816	1.03396642473122e-81	1.57162896559145e-79
H36	R23	368	3.56983959939353	2.71397692700786e-84	3.11973496396062	4.08488378423643	1865	1241	12960	147.549725870203	1.31267487342176	1.35246516862558e-81	2.06927170799714e-79
E78	R51	912	2.65933815652605	1.92505893050975e-83	2.40270471567381	2.94338267395962	2024	4485	10101	578.709677419355	0.655284290677153	9.53091676342311e-81	1.46776118156716e-78
H53	R11	471	3.29803119368207	4.28751197971174e-83	2.90705475348549	3.74159094921026	2684	1252	12233	214.227208976157	1.13292638497507	2.10904097350401e-80	3.26901350893122e-78
E78	R45	1400	2.24526286655147	5.33299141319792e-83	2.06639120860602	2.43961807373139	3400	4485	9213	972.140762463343	0.525736548198752	2.60649955320048e-80	4.06613930299275e-78
I20	R06	213	4.84218745278576	5.85780066149163e-83	4.06930910222615	5.76185753868861	1068	841	14002	57.2604870585235	1.87702112903348	2.84476440404732e-80	4.46628011435429e-78
I25	R52	567	4.17160418197238	9.55920838172305e-82	3.5689098788254	4.8760775816443	5571	814	9880	289.098176718093	0.969349701577819	4.61292305737009e-79	7.28841843064474e-77
L97	R11	390	3.55689856148461	2.121704781445e-81	3.10117678839115	4.0795892140205	2684	1130	12274	193.352033660589	1.00849640370581	1.01741749095141e-78	1.61769381061274e-76
E11	I20	546	4.10219854930979	2.49471787608941e-81	3.51463343366328	4.78799091159261	841	4206	11197	225.503378809129	1.272008261533	1.18881102789023e-78	1.90209764462437e-76
K59	R51	370	3.59008423627166	3.35966087377192e-81	3.12822930288074	4.12012789844313	2024	1168	12876	150.709677419355	1.2901060701497	1.5910393995077e-78	2.5615734332074e-76
E10	L97	455	3.46276792303705	4.25364872607195e-81	3.03092052582809	3.95614519966282	1130	3287	11736	236.791406349611	0.939337246568119	2.00197189579849e-78	3.24319447119356e-76
R00	R51	369	3.55667304947016	9.60368925780153e-80	3.09785066440661	4.08345157698247	2024	1103	12940	142.322580645161	1.36825934489318	4.49222875742992e-77	7.32233287461078e-75
L97	R45	464	3.31972979264083	3.40402082511786e-79	2.91453939461521	3.78125130732779	3400	1130	11632	244.93178630626	0.918972503113645	1.58255834031165e-76	2.59539567811111e-74
R35	R82	201	4.825765645738	1.11792295372227e-78	4.04260775833712	5.76064151154856	803	1131	13965	57.898316970547	1.77805697847655	5.16582033979118e-76	8.52360356065545e-74
R19	R42	392	3.54672472835521	4.96214894606351e-78	3.08443694199374	4.07829906569439	3066	909	12115	177.673976794594	1.13719978601323	2.27915088188321e-75	3.78339046392612e-73
L97	M20	52	30.0892880480274	6.20082432301102e-78	17.43355807883	51.9323279357742	72	1130	14548	5.18679076883845	3.09872921030994	2.83102904495794e-75	4.72781850507975e-73
E10	E87	478	3.21000378648879	2.26070533485621e-77	2.82563723576228	3.64665505495881	1175	3287	11714	246.221152620171	0.954223468242413	1.02599689438162e-74	1.72367478256112e-72
H53	R73	891	3.19315985357576	5.54511945673401e-77	2.81030795911286	3.62816815766578	7121	1252	8216	568.372561519827	0.64767073991943	2.50170197028807e-74	4.22787632978685e-72
R45	R80	853	2.42886216286315	4.34602516469446e-76	2.20649173124484	2.67364310622638	2402	3400	10749	520.642611245697	0.711174346515388	1.94919228636547e-73	3.31362688682129e-71
M48	M54	80	9.69149417832318	6.00370031149888e-76	7.25276721403151	12.9502377005511	854	219	14705	11.9231161545327	2.64796791856701	2.67691304239902e-73	4.57752130250232e-71
R45	R53	463	3.26328027067556	1.19649880233793e-75	2.8620271283463	3.72078867440136	1030	3400	11731	223.256406987122	1.04897560194072	5.30389832466602e-73	9.12270511842555e-71
E11	R11	1008	2.47304561225352	1.81906373041825e-75	2.24068589677575	2.72950109120023	2684	4206	9816	719.680224403927	0.485495011256146	8.01702393790402e-73	1.38694514125739e-70
L97	O92	58	18.0806473872487	3.01466640650046e-75	11.9003037789992	27.4707113375483	108	1130	14518	7.78018615325768	2.74839152195488	1.3209956331243e-72	2.29853240163628e-70
E11	R23	904	2.68388120314746	3.93718023106907e-75	2.41052361584128	2.9882380181927	1865	4206	10531	500.075863827617	0.852888745497668	1.71537318124492e-72	3.00190306717861e-70
R06	R11	392	3.35400408635316	7.23698870799266e-75	2.92793965142381	3.84206805826866	2684	1068	12338	182.743338008415	1.09683736945437	3.13513752295966e-72	5.517842040409e-70
I83	L89	78	9.19562051840665	7.46277175273881e-75	6.92409475479714	12.2123453986468	489	309	14978	9.63285732500319	2.89332331468177	3.21468379823486e-72	5.68999032287571e-70
R53	R73	749	3.53171131407069	9.47679815374517e-75	3.0635612058888	4.07140055891794	7121	1030	8296	467.590845339793	0.678561826452058	4.05931727658596e-72	7.225584752323e-70
R05	R19	289	3.74163108352137	1.14860064421823e-74	3.22087494077684	4.34658390114231	909	1918	13160	111.147647583833	1.3706535415613	4.89246123566586e-72	8.7575056118419e-70
E87	R82	181	4.757451845321	5.14056950448847e-74	3.96311410031688	5.7110008663991	803	1175	13901	60.1507713884993	1.5734958475179	2.17745956594291e-71	3.91942721869723e-69
I85	K76	4	177.220713223141	9.71304270213345e-74	51.6245022895623	608.377413871335	32	17	15653	0.0346806069106209	2.27274260053321	4.09155215924953e-71	7.40570940824165e-69
R00	R19	204	4.3497852179079	2.69109564255934e-73	3.66422667523987	5.16360834600701	909	1103	13890	63.9185898253219	1.65892034290397	1.12737685311504e-70	2.05182587266937e-68
R35	R73	811	3.27207689499316	4.41979409824647e-73	2.86019133591897	3.74327656765246	7121	1131	8257	513.441986484763	0.658471333536569	1.84146011486777e-70	3.36987201020802e-68
I25	R06	203	4.63137437706162	8.73585945329149e-73	3.87176555429534	5.54001225531507	1068	814	14019	55.422159887798	1.85423535252237	3.61992176095766e-70	6.6606560401621e-68
E87	R45	489	3.038076182707	1.12357843783407e-72	2.68068050254309	3.44312083561445	3400	1175	11612	254.685706999873	0.9384102340012	4.63066151311668e-70	8.56672379926587e-68
H53	R19	219	4.11331257760575	2.61876548426353e-72	3.48639601198854	4.85295999161018	909	1252	13756	72.5531046793319	1.58064537965967	1.07348265778319e-69	1.99667774347673e-67
R00	R73	797	3.30479021932368	8.06349241493358e-72	2.88226180101072	3.78925966749709	7121	1103	8271	500.730779038633	0.669475302456732	3.28770577099792e-69	6.14800979176611e-67
G56	M65	59	11.514823799054	1.18775489488632e-71	8.31574601226631	15.9445907712523	274	339	15144	5.92158612775724	3.11578791664246	4.81704106173444e-69	9.05603719606075e-67
E87	H36	256	3.76541671571513	4.1216536793476e-71	3.22740629405086	4.39311377347258	1241	1175	13538	92.9602830549535	1.45164539483718	1.66272743270824e-68	3.14255484781858e-66
K59	R23	333	3.36437224111062	5.41889148064378e-71	2.92466834109919	3.87018261786965	1865	1168	12998	138.870330230779	1.25575813711238	2.17454411021939e-68	4.13163380941685e-66
E11	L97	651	3.15981257469862	1.34937675931248e-69	2.76820367759307	3.60682112665383	1130	4206	11013	302.99502741298	1.10082423942337	5.38655659758011e-67	1.0288323101378e-64
E78	R05	903	2.41275271437932	1.48898099059605e-69	2.18337845270678	2.66622383010509	1918	4485	10198	548.401759530792	0.71846124180026	5.91288310562478e-67	1.13527355627996e-64
E10	M85	174	8.12322039465519	3.22554807771612e-69	6.18076817771943	10.6761340472229	256	3287	12329	53.6447787836287	1.67919936153854	1.27425861754127e-66	2.45931913185466e-64
G24	K40	2	771.993014094157	3.43832921661706e-69	91.783573376538	6493.24483549172	32	5	15663	0.0102001785031238	1.57032129891409	1.35131655216994e-66	2.62155411120968e-64
R05	R23	467	2.81855645293438	7.36169282064351e-69	2.50099089544334	3.17644518132875	1865	1918	12382	228.042203238557	1.03089507649442	2.87842189287161e-66	5.61292269109964e-64
L89	M14	49	11.7266325591661	1.16090196453157e-68	8.28213173228021	16.6036855755053	181	489	15077	5.64254749458116	2.91211955167291	4.51596787171987e-66	8.85129702857095e-64
R30	R35	93	7.45447201171326	2.10707914337613e-68	5.74233053746886	9.6771080331977	1131	277	14383	19.9723957669259	2.16416908068538	7.95318065775807e-66	1.60654249286713e-63
E86	R11	191	5.39634795037416	2.4975096844277e-68	4.37905258352714	6.64997066056056	2684	401	12804	68.6143057503506	1.46365059524399	9.38042492064975e-66	1.9042262588919e-63
I83	L30	66	9.16316622233997	4.86927155400982e-68	6.82052573503416	12.3104315532374	472	309	14983	9.2979727145225	2.70180074287777	1.81989024331117e-65	3.71257609635479e-63
R05	R06	319	3.32833366623876	7.13261468764142e-68	2.8878093279213	3.83605831822434	1068	1918	13031	130.589315313018	1.28202955411488	2.65281076516693e-65	5.4382620685922e-63
L29	R52	455	4.07814001742585	1.44717604274993e-67	3.44133709617792	4.83278026445052	5571	662	9920	235.114241999235	0.949548759350438	5.35630763978002e-65	1.10339937379468e-62
I10	R23	909	2.44262201110751	1.83983586755977e-67	2.2043008590922	2.70670959662195	1865	4512	10230	536.45798801479	0.759714558705155	6.77672877884515e-65	1.40278285722095e-62
K30	R19	112	6.00663309995614	1.94450889498443e-67	4.78661883064903	7.53760482586756	909	447	14454	25.9035445620298	2.07045460607755	7.1278404181773e-65	1.48259080698088e-62
I61	I64	36	14.9020461132876	2.24722728142286e-67	9.90952091417871	22.4098602027073	325	133	15276	2.75564197373454	3.30039382855234	8.19807866373617e-65	1.71339844072086e-62
F20	R44	5	691.597285997347	2.05855138600001e-66	63.2827125661377	7558.25385169781	8	89	15606	0.0453907943389009	2.52092014055798	7.47401192502718e-64	1.56954250425571e-61
E10	R05	687	2.46742486822998	2.47403114928697e-66	2.22129567806763	2.74082623960086	1918	3287	11180	401.916741042968	0.771926814745144	8.93992914584763e-64	1.88632504977385e-61
D35	E22	4	164.137378088725	4.02961972396192e-66	46.3537785195409	581.205669662591	20	27	15655	0.0344256024480428	2.27309820690447	1.44923752761074e-63	3.07238355853477e-61
F98	R52	350	5.51178892869007	6.97254697150735e-66	4.4467214182888	6.83195872569893	5571	472	10005	167.634323600663	1.05757282017714	2.49587720113886e-63	5.31621843842578e-61
E11	R06	571	3.16570320722364	2.05623034427954e-65	2.75938534326803	3.63185113694816	1068	4206	10995	286.370521484126	0.993103069515584	7.32604124297166e-63	1.56777282599594e-60
R45	R82	381	3.41952246428064	7.36889159408022e-65	2.95052510765486	3.96306876134801	803	3400	11876	174.053295932679	1.12577841293582	2.61321460274719e-62	5.61841139590646e-60
M54	R11	335	3.39816141866577	8.57511271074078e-65	2.93093951063379	3.93986330506408	2684	854	12495	146.126227208976	1.19140678388529	3.02689568810385e-62	6.53809468630431e-60
H36	I95	262	3.47185901867597	1.17873221873512e-64	2.9827334065758	4.04119423445206	1249	1241	13470	98.8148030090527	1.39773710445305	4.14158700541287e-62	8.98724380174592e-60
R00	R45	483	2.88210152533352	1.53496606118426e-64	2.53869835073509	3.2719559611817	3400	1103	11678	239.079433890093	1.01149522533756	5.36850859334834e-62	1.17033487334994e-59
I20	R73	598	3.57983323652207	1.67653839716127e-64	3.06539814502245	4.18060082084841	7121	841	8334	381.790195078414	0.646002126410893	5.83687991285667e-62	1.27827670091561e-59
L89	R52	359	5.12083657031752	1.73767914317073e-64	4.16066086124264	6.30259664376236	5571	489	9997	173.672000510009	1.04334854021654	6.02224301232056e-62	1.32489346271052e-59
L30	L97	138	5.58084509212021	1.82488182132685e-64	4.48893946700973	6.93834973074157	1130	472	14234	34.0022950401632	1.98956345764968	6.29584228357763e-62	1.39138114467066e-59
A46	R52	289	7.2320860033804	2.15935095791299e-64	5.55423176247742	9.4167960929598	5571	360	10056	127.856687492031	1.17028548713095	7.41620332369711e-62	1.64639713786076e-59
I48	I50	107	6.44066279003769	4.03716756841828e-64	5.03471710303942	8.23921907150127	419	574	14812	15.3325258192018	2.72521148685712	1.38033112669978e-61	3.07813841254052e-59
E78	H53	601	2.79444631529444	5.09800815163438e-64	2.47109588158691	3.16010813957081	1252	4485	10562	357.976539589443	0.74587392517601	1.73525728357751e-61	3.88697631521363e-59
E10	R03	299	3.71153060909665	1.35572221207948e-63	3.15268132358685	4.36944240421638	639	3287	12071	133.902397041948	1.15304651737339	4.59409066933333e-61	1.0336704006e-58
E78	I25	473	3.39684183419046	3.62012966072285e-63	2.92573222025472	3.94381084045409	814	4485	10872	232.741935483871	1.01997046883185	1.21593297789345e-60	2.76016785981814e-58
R35	R42	422	2.94586291626512	3.70095455153283e-63	2.5850470939029	3.35704070610329	3066	1131	11923	221.06630116027	0.929667184632469	1.23762842009483e-60	2.82179279781621e-58
L60	R23	139	5.7059344146494	4.89953468927789e-63	4.54191882524517	7.16826715689331	1865	329	13643	39.1167282927451	1.80315096985374	1.63128830735368e-60	3.73565022383993e-58
R06	R51	299	3.3419803232115	1.54262223016378e-62	2.88237005552491	3.87487805714763	2024	1068	12905	137.806451612903	1.11188787593445	5.11379269299293e-60	1.17617231938837e-57
C78	C79	3	369.85908424015	2.25303762454778e-62	69.891904935514	1957.24729954317	28	8	15665	0.0142802499043733	1.97954366986278	7.43648717245219e-60	1.71782853683645e-57
I10	R51	819	2.4004919125609	3.19037883207421e-62	2.16062504317355	2.6669881664458	2024	4512	9981	582.193548387097	0.49164914987627	1.04849325022197e-59	2.43250434051498e-57
D72	R70	37	13.4225896582442	4.19830798704529e-62	9.07573666963747	19.8513817326082	168	333	15234	3.56649241361724	3.05684107692516	1.37381971018141e-59	3.20099992472268e-57
R81	R82	77	7.947623302188	7.65629288409553e-62	5.99374562151108	10.5384379221548	803	291	14681	14.8969144460028	2.29472735503358	2.49467543140113e-59	5.83754050947864e-57
R11	R12	186	5.23678423091198	7.74059437098276e-62	4.21931767398588	6.49960756693196	362	2684	12838	61.9410939691445	1.57096411089295	2.51141113964077e-59	5.90181617815581e-57
J00	R05	171	4.72950209601633	1.06445762754234e-61	3.87548010463415	5.7717210441813	1918	448	13503	54.7790386331761	1.62461359047364	3.43896490728668e-59	8.11595718119657e-57
E10	L84	469	2.8643141072062	1.8443356608423e-61	2.51888493970506	3.25711396158537	1117	3287	11763	234.067257427005	0.999587157133231	5.93339124307684e-59	1.40621372460921e-56
M43	M47	3	340.418622332306	2.1410345839148e-61	61.4716292394395	1885.17597246755	33	8	15660	0.0168302945301543	1.97592108154159	6.85895722061277e-59	1.63243181850584e-56
L84	R45	466	2.80957610032143	4.40160507913377e-61	2.4742892576097	3.19029710823833	3400	1117	11647	242.113986994772	0.94178965209479	1.40418568727429e-58	3.35600379258554e-56
H53	R05	335	3.03008819326315	5.07314161792262e-61	2.64188910535052	3.47532924086704	1918	1252	12863	153.087849037358	1.12470813380362	1.61167367774379e-58	3.8680168265851e-56
N04	R80	70	25.6617184262522	5.42570790639494e-61	14.4950485492534	45.4309477026325	2402	85	13281	13.0160652811424	2.34073762506209	1.71652738308333e-58	4.13683099323082e-56
E86	E87	120	5.37311525155459	5.57657594339019e-61	4.29452750592887	6.72259461992761	1175	401	14242	30.0379319138085	1.96290270976847	1.75696707770159e-58	4.25186032803785e-56
G56	R52	273	7.44826609709207	5.96527921984695e-61	5.6536378372321	9.81256130128268	5571	339	10061	120.398380721663	1.1744267149234	1.87169841200506e-58	4.54822714117231e-56
H53	R45	513	2.67709705435759	7.31456719153666e-61	2.37193779826965	3.02151626559447	3400	1252	11559	271.375749075609	0.916170100437108	2.28565235868325e-58	5.57699175518713e-56
K30	R52	333	5.22522131024055	1.94197598474425e-60	4.20296641950657	6.49611132134558	5571	447	10013	158.755386969272	1.0639835228709	6.04350852885001e-58	1.48065958956825e-55
I21	I25	76	8.77654951918353	2.30233471365233e-60	6.43718044099287	11.9660808282081	814	187	14773	9.70406732117812	2.84669935113328	7.13583374969195e-58	1.75541510242422e-55
M25	R52	253	7.68794265882112	2.68501078557435e-60	5.77490653987839	10.234704564858	5571	312	10068	110.80912915976	1.1837905086749	8.28820434599661e-58	2.04718647346116e-55
E10	M65	176	7.11344643542751	3.11715035764863e-60	5.46834989373294	9.2534532670794	274	3287	12313	57.4166772918526	1.59929715438723	9.58335197656935e-58	2.3766712901892e-55
I20	I73	155	4.50363708457818	5.0649092228032e-60	3.69869454946998	5.48375831480713	710	841	14302	38.0664286625016	1.99754474934394	1.55089961322341e-57	3.8617400369263e-55
H36	R11	416	2.83326797634842	5.71567705281622e-60	2.48983272221237	3.22407499676068	2684	1241	12189	212.345021037868	0.966858941787086	1.74316718756789e-57	4.35791796891973e-55
I50	J81	35	15.6244552780967	7.43120531357975e-60	10.0493116515784	24.2925696009142	91	419	15223	2.43076628841005	3.39139415186155	2.25733963798362e-57	5.66592249133888e-55
I83	I87	28	19.2939692215873	1.64140200511119e-59	11.8788386383618	31.3378487288633	84	309	15333	1.65472395766926	3.4494191399761	4.96621809046439e-57	1.25148695879703e-54
E11	R05	823	2.40308193005008	2.03387177454462e-59	2.15847132657692	2.67541323872547	1918	4206	10397	514.287135024863	0.677267763678512	6.12934993874129e-57	1.55072553450155e-54
O24	R11	201	8.36698716266831	2.39473665637838e-59	6.30357770562607	11.105831870332	2684	285	12930	48.765778401122	2.0211293785486	7.1884526128177e-57	1.8258669636557e-54
E66	R52	672	2.73720008795065	3.77113987115557e-59	2.41431594786447	3.10326588701209	5571	1118	9681	397.066046155808	0.757598685734174	1.12757082147552e-56	2.87530559476256e-54
I73	R73	516	3.76204543053865	3.97530887451532e-59	3.17381971071972	4.45929104719918	7121	710	8383	322.319903098304	0.677201960155071	1.18397431694305e-56	3.03097425137421e-54
H36	R42	465	2.6913562558044	8.58982770317548e-59	2.37823300615379	3.04570598293558	3066	1241	11856	242.567002422542	0.936011259508547	2.54837125769889e-56	6.54931413228614e-54
E10	E15	184	5.76510943891012	1.20955035803893e-58	4.54457393359326	7.31344397258631	319	3287	12276	66.8464235624123	1.44718059780742	3.57450259878598e-56	9.22221670486782e-54
H36	R45	493	2.66767202856968	1.46047672831617e-58	2.36005335625288	3.01538693316329	3400	1241	11550	268.991457350504	0.871597281322875	4.29938409847361e-56	1.11354048150466e-53
I20	I50	117	5.55306533769852	2.52839795116e-58	4.4051463007762	7.00011589610891	419	841	14555	22.4645543797016	2.33023189237377	7.4145269917767e-56	1.92777701786194e-53
C61	C79	10	105.183759647815	2.55371391107159e-58	36.2420555252188	305.270303610421	28	93	15587	0.16600790513834	3.2378540490824	7.46007345400971e-56	1.94707917149653e-53
L97	R42	438	2.79544645099936	2.70648840772679e-58	2.45568526523074	3.18221596678052	3066	1130	11940	220.870840239704	0.984500868466914	7.87619116973775e-56	2.06356208647129e-53
E87	I10	609	2.71313634415327	4.09754807257306e-58	2.39284916795146	3.07629453646979	4512	1175	10620	337.982914701007	0.847596681695293	1.18789944027883e-55	3.12417552793333e-53
R05	R80	541	2.44115251727287	1.08878028881468e-57	2.18295282282945	2.72989207566272	2402	1918	11919	293.703684814484	0.879027752330847	3.14447170911649e-55	8.30140531206753e-53
R39	R42	279	3.59901877809361	1.31761605091328e-57	3.04915309560549	4.24804388593623	3066	633	12278	123.726762718348	1.1666557685912	3.79100512459936e-55	1.00461635801883e-52
R23	R53	284	3.17355042117678	1.36558035756958e-57	2.73665362761947	3.68019619805234	1030	1865	13087	122.462705597348	1.20688660682209	3.91423587830423e-55	1.04118674362893e-52
E73	K90	17	49.8673416310747	1.4479819448372e-57	22.6219807278355	109.926349565423	212	35	15468	0.473033278082366	3.61113497800536	4.13287557207204e-55	1.10401383384112e-52
E11	I48	409	4.25746920937102	1.45269939447217e-57	3.51965293128887	5.14995211817794	574	4206	11327	153.910748438098	1.4041866611464	4.13287557207204e-55	1.10761065331531e-52
R00	R11	404	2.85729266939035	2.86639721375908e-57	2.50060909972814	3.26485311096381	2684	1103	12315	188.732117812062	1.09395798946889	8.12447790197253e-55	2.18548455563061e-52
R06	R45	429	2.80416040641717	4.25678657931682e-57	2.45972844601073	3.19682264018643	3400	1068	11659	231.493051128395	0.887149062959318	1.20206923237041e-54	3.24558692740011e-52
I20	R42	362	3.11606036779681	9.52988133271953e-57	2.69394961654433	3.60431099235229	3066	841	12153	164.382634196098	1.13416179421053	2.68120222218893e-54	7.26605802213201e-52
L29	R73	501	3.97553193220697	1.11427077371441e-56	3.31403006726383	4.76907385364981	7121	662	8416	300.529261762081	0.735389349610987	3.1234402625682e-54	8.49575751418552e-52
F98	R73	380	5.34623464463528	1.86267265029175e-56	4.24453203395363	6.73389307628224	7121	472	8485	214.274639806197	0.823612623317022	5.20217861617196e-54	1.42019476221494e-51
E14	R35	333	2.94751864252036	3.38047858265574e-56	2.56540073688788	3.38655322853941	1131	2107	12793	151.919992349866	1.12707106958788	9.40673684432799e-54	2.57744589534587e-51
E78	I20	471	3.06681352126688	5.43977843088199e-56	2.65328558032497	3.54479187765132	841	4485	10843	240.461876832845	0.966991432206443	1.50820329622763e-53	4.14755906462597e-51
M54	R73	606	3.19263323800493	1.86805280855828e-55	2.74215118894272	3.71712071658015	7121	854	8329	387.691827106974	0.643069743550952	5.16049588364225e-53	1.42429686388526e-50
E78	R06	552	2.70813560254893	3.798530464021e-55	2.38128638893135	3.07984729425356	1068	4485	10697	305.366568914956	0.85202060321021	1.04555579505156e-52	2.89618955229281e-50
R00	R53	201	3.61183060134433	6.40272264748389e-55	3.04633370421146	4.28230179601551	1030	1103	13766	72.427004972587	1.45997263304102	1.75602729588996e-52	4.88175588257409e-50
R06	R80	352	2.86874470967235	6.86292126024046e-55	2.50093835864131	3.29064336225546	2402	1068	12580	163.54303200306	1.10120325036437	1.87549617020442e-52	5.23263431487034e-50
H81	K52	2	478.153215981194	2.34029639342854e-54	65.2806780618793	3502.26904408745	8	29	15663	0.0147902588295295	1.56378092485249	6.37271066131997e-52	1.78435898516959e-49
H81	H93	7	62.9162682423	3.47324969224667e-54	25.3140240353177	156.37406380014	81	29	15595	0.149751370648986	2.79867808240625	9.4241253660266e-52	2.64817922785347e-49
E03	E10	235	4.04157314829828	6.73829186051814e-54	3.3430634912765	4.88603149646096	3287	484	12162	101.422159887798	1.20425897138299	1.8218477407986e-51	5.13761062905206e-49
E10	R42	936	2.03166042168912	2.48279904070557e-53	1.85433275844661	2.22594572104512	3066	3287	10281	642.480045900803	0.542153636231492	6.68908172645216e-51	1.89301012858596e-48
A46	L89	72	6.94251782518114	2.93372536478611e-53	5.23334722340624	9.20989028539688	489	360	14921	11.222746398062	2.57832797509749	7.8761229027506e-51	2.23681890438117e-48
R19	R73	638	3.01143586512997	4.28990476953524e-53	2.60048931407546	3.48732291292467	7121	909	8306	412.66027030473	0.627369529525684	1.14766241808145e-50	3.27083789153214e-48
R39	R52	411	3.5218990276844	9.02716215460544e-53	2.97250912530155	4.17282916160804	5571	633	9905	224.814675506821	0.867505088707171	2.40655936530731e-50	6.88275978477892e-48
E10	R82	357	2.98913530868497	1.25924110896215e-52	2.57896380197151	3.46454257589688	803	3287	11965	168.26858345021	1.08064535617256	3.34532537814701e-50	9.60108383528191e-48
I83	R52	244	6.81443365566118	1.29433093906967e-52	5.14556034859874	9.02457709198835	5571	309	10062	109.743656763993	1.14555768356009	3.42660633504746e-50	9.8686262449367e-48
O92	R23	65	12.1535892600349	1.97854107650629e-52	8.13834517663011	18.1498484883382	1865	108	13790	12.84074971312	2.25354393278937	5.21985689890042e-50	1.50853864378222e-47
E34	M33	1	2449.35503355705	3.99018006033884e-52	153.176355179813	39166.2281908238	3	4	15692	0.000765013387734285	0.998896740929496	1.04907337482943e-49	3.04231278700535e-47
C50	C79	7	111.67881920711	7.33964670397546e-52	34.9420671393462	356.938203162289	28	90	15587	0.1606528114242	2.78506351973867	1.92306310290244e-49	5.59611362944609e-47
M54	R51	255	3.25730164237374	7.67075363551719e-52	2.77760820287912	3.81983822571263	2024	854	13075	110.193548387097	1.20307072701961	2.00293359910962e-49	5.84856610940008e-47
E11	M54	433	3.10971478777126	9.48220345843535e-52	2.66911900680972	3.62304042517824	854	4206	11071	228.98916231034	0.916129163454509	2.46747645968738e-49	7.22970602688403e-47
I95	R05	332	2.78465278945609	1.19371711718762e-51	2.4278189616801	3.19393302392672	1918	1249	12863	152.72102511794	1.11520767486439	3.09574699319626e-49	9.10149615999701e-47
L29	L30	86	5.66639920512491	1.63809473766809e-51	4.40962810701241	7.28135778633584	472	662	14650	19.9199285987505	2.05613747339202	4.23378078893232e-49	1.24896533273504e-46
I20	R11	289	3.12933222331033	2.4657299841545e-51	2.68124994537132	3.65229663901857	2684	841	12462	143.901823281907	1.00097715197603	6.35133725141418e-49	1.8799958264186e-46
L84	L89	112	4.95217410428554	5.56444987368948e-51	3.94261987021795	6.22023658542576	489	1117	14204	34.8216881295423	1.65741754028961	1.42848983373554e-48	4.24261480619454e-46
D50	D64	11	35.8724116054756	1.16934061969496e-50	17.0446556549149	75.4975600825116	45	130	15534	0.372944026520464	3.12768969119202	2.99182468284034e-48	8.91563755486422e-46
E14	R52	1039	2.04455991483758	1.48155380707361e-50	1.85978976886431	2.24768697803587	5571	2107	9059	748.316779293638	0.472935865452325	3.77796220803771e-48	1.12961070020327e-45
R35	R52	608	2.57143360055734	1.50825458756808e-50	2.26554943701612	2.91861685030546	5571	1131	9604	401.683093204131	0.596797326651492	3.83322903430428e-48	1.14996871029128e-45
K30	R12	59	7.23392105379529	1.73465106606021e-50	5.36500352512526	9.75388246577544	362	447	14948	10.315823026903	2.40662098163557	4.3939691206565e-48	1.32258470531761e-45
H53	K59	225	3.19998107931211	4.04593567999967e-50	2.72463178415924	3.75826156308137	1168	1252	13503	93.2255514471503	1.26213253436156	1.02146478781978e-47	3.08482365921575e-45
J00	R73	362	5.14766585863828	5.89182851902668e-50	4.05504914211549	6.53468376424316	7121	448	8491	203.379319138085	0.828720328884905	1.48258239416894e-47	4.49222465433189e-45
I10	R06	557	2.60062373372663	6.6650744834635e-50	2.28341314333416	2.96190105770644	1068	4512	10675	307.204896085682	0.856375341634513	1.67164014470946e-47	5.08178603991675e-45
R06	R23	293	2.88556443465942	1.07277793892361e-49	2.49455807928336	3.3378585873468	1865	1068	13058	126.980747163075	1.19988936094179	2.68176898207314e-47	8.17939539532306e-45
M10	R52	258	5.72182711433526	1.14302273515794e-49	4.42537695819536	7.39808288324732	5571	337	10048	119.688065791151	1.10166907529996	2.8480316484352e-47	8.71497684421171e-45
K59	R06	209	3.32537888451263	1.31968041167912e-49	2.81447691505372	3.92902306869744	1068	1168	13671	79.5246716817544	1.38288654936962	3.27749293122067e-47	1.00619032988475e-44
E86	I95	116	4.81869040015188	1.44347191734101e-49	3.8344936335177	6.05550025420553	1249	401	14164	31.9296825194441	1.829048021959	3.57329598498913e-47	1.10057516337665e-44
E78	R19	459	2.76710704113263	2.31978188347334e-49	2.406348890039	3.18194980319819	909	4485	10763	259.904692082111	0.818110971507484	5.72400549208494e-47	1.76871769705425e-44
M48	R52	192	11.5217144894986	3.14204695422888e-49	7.67916888614064	17.2870146165309	5571	219	10100	77.7794848909856	1.29270895863072	7.72791516210261e-47	2.39565370025181e-44
E86	R73	323	5.51070289496238	4.58710892344572e-49	4.28335722607504	7.08973003971786	7121	401	8499	182.042649496366	0.82381397308155	1.12457916356308e-46	3.49744119868119e-44
C90	D47	2	418.030009711448	4.78034878093463e-49	52.9296047890526	3301.53776352202	7	28	15665	0.0124952186663267	1.56704740558579	1.1681977333409e-46	3.64477692802361e-44
R19	R51	267	3.05913478711484	5.08257539875326e-49	2.6210733705701	3.57040964622088	2024	909	13032	117.290322580645	1.17990095013298	1.23808613826819e-46	3.87520961277942e-44
I20	R51	221	3.36147418812725	8.39799493200834e-49	2.83733992625653	3.9824303788492	2024	841	13054	108.516129032258	1.01941631760489	2.03918829169101e-46	6.40305123590976e-44
E11	I73	417	3.25929212012181	1.3484946657124e-48	2.76310852224313	3.8445775975763	710	4206	11199	190.377406604616	1.12708242232263	3.26399923134101e-46	1.02815975787242e-43
G43	R51	131	5.23963380767416	1.68029098303109e-48	4.09419853772553	6.70552787940117	2024	273	13532	35.2258064516129	1.86544821734473	4.05423373421536e-46	1.28113786001205e-43
K59	R19	180	3.51371145110338	4.72008796280053e-48	2.94134029667992	4.19746337258253	909	1168	13801	67.6853244931786	1.39791591065783	1.13527793919157e-45	3.59883106723726e-43
E11	R45	1147	1.95088662882464	5.15248792495902e-48	1.78199113216689	2.13578988684346	3400	4206	9239	911.666454162948	0.330963032053587	1.2353818925739e-45	3.928514418385e-43
L30	R52	324	4.04709422033453	5.53429793838669e-48	3.31062562804187	4.9473946826035	5571	472	9979	167.634323600663	0.946541507788397	1.32276660285985e-45	4.21962546312293e-43
E86	R42	197	4.03990443980258	5.85420830314215e-48	3.29895335380331	4.9472745238791	3066	401	12428	78.3798291470101	1.31865606803246	1.39485660022835e-45	4.46354112073073e-43
E66	G47	89	5.70160138420265	6.83505047300253e-48	4.39054990058876	7.40414277946878	290	1118	14379	20.6693867142675	2.05426667850474	1.62348418477906e-45	5.21138423314078e-43
A46	L30	62	6.8555928228722	7.20331101869431e-48	5.10341593187158	9.20935184990514	472	360	14928	10.8325895703175	2.41258598558434	1.70564114478369e-45	5.49216448620348e-43
B18	I85	2	244.239199714632	8.44156506748907e-48	47.1469573107782	1265.25209854013	17	7	15676	0.00758638276169833	1.57405897101048	1.99265364882571e-45	6.43627128570704e-43
E87	R06	210	3.22760715605388	8.88930147380404e-48	2.73500392680186	3.80893345407065	1068	1175	13665	80.0012750223129	1.38122647651527	2.09186663848824e-45	6.77764790870189e-43
M72	M77	20	17.006205151629	1.12812197979878e-47	10.1652124738503	28.4510544568821	173	120	15425	1.32347316078031	3.17603444288936	2.64657416460794e-45	8.6013660349758e-43
K59	R05	310	2.73801207211334	1.60705407544444e-47	2.37820920252256	3.15225006239428	1918	1168	12922	142.816779293638	1.1126825736224	3.75858398718593e-45	1.22529837982261e-42
E11	I50	296	4.54700804803409	2.86637593314807e-47	3.63765252837501	5.68368804541173	419	4206	11369	112.349483615963	1.38968511239009	6.64276088215424e-45	2.18546833022875e-42
M54	R45	358	2.76325766533906	3.22279477873268e-47	2.39468797361589	3.18855442094428	3400	854	11802	185.107739385439	0.947845792193302	7.4461208455901e-45	2.45721987904473e-42
R00	R06	187	3.39287685659501	3.31747078952594e-47	2.84933541667466	4.04010468428907	1068	1103	13714	75.0990692337116	1.30478194852953	7.64170877182493e-45	2.52940560347405e-42
I10	R03	365	3.23226747694001	3.89427908102299e-47	2.73473132457812	3.8203215608743	639	4512	10912	183.80517659059	0.985838479758725	8.94335266664451e-45	2.96919308532598e-42
L30	L40	51	7.64874493551166	4.94002356474472e-47	5.54832902051814	10.5443096240626	281	472	14996	8.45543797016448	2.45929543365717	1.13108737745934e-44	3.76652096693961e-42
M54	R42	341	2.81287460547851	5.84506844728906e-47	2.43320565273145	3.25178578196372	3066	854	12119	166.923626163458	1.02619109929776	1.33430312504058e-44	4.45657243763554e-42
K25	R52	295	4.3217846387577	6.31248249290872e-47	3.48243810249289	5.36343271986129	5571	416	10006	147.745505546347	0.992751098855203	1.43623324871399e-44	4.81295227671825e-42
H53	R35	219	3.13790140226817	6.32925925067741e-47	2.66752875098025	3.69121615155534	1131	1252	13534	90.2723447660334	1.26925382428522	1.43623324871399e-44	4.82574371567899e-42
E10	E14	716	2.0609378475132	7.64201846116071e-47	1.86310983154988	2.27977156224815	2107	3287	11020	441.521675379319	0.696224996621056	1.72897833107181e-44	5.82665697571198e-42
R63	R82	88	5.40672783189042	8.40394455980218e-47	4.19475155862169	6.9688765686385	803	398	14585	20.3744740532959	2.0579164150296	1.89573595550922e-44	6.40758752962117e-42
E14	R45	720	2.06449058519012	1.32696493073902e-46	1.86698911440331	2.28288496352633	3400	2107	10911	456.700242254239	0.65559620392932	2.98449678891435e-44	1.01174441144197e-41
I95	R06	221	3.12993583198814	2.04453552729909e-46	2.65987350519466	3.68306924868081	1068	1249	13602	85.0396531939309	1.36748606186221	4.58487091996821e-44	1.55885611278919e-41
I50	I95	125	4.48435227748359	2.42386344891176e-46	3.59136352405966	5.59938174285421	1249	419	14155	33.3629351013643	1.87449855944307	5.41957386106385e-44	1.84807468662277e-41
G81	I69	5	105.194965200959	2.86602063106791e-46	29.8270462974551	371.004912564044	100	12	15591	0.0765013387734285	2.47861238703061	6.38946617005184e-44	2.18519743015773e-41
I70	I73	62	7.16906138581096	6.10627701800222e-46	5.25085781046007	9.78800855188699	710	214	14836	9.68634451102894	2.55958339535839	1.35341014894645e-43	4.65573091237579e-41
K65	R34	1	1678.91961414791	1.25632132814288e-45	105.010983769094	26842.6308334439	7	5	15687	0.00223128904755833	0.996784516360433	2.77647013519576e-43	9.57882196642539e-41
K25	K30	62	6.36119896719204	1.3913678739153e-45	4.76200103271559	8.49744719125554	447	416	14897	11.8546474563305	2.29306178436694	3.06603594065526e-43	1.06084843546672e-40
E14	R82	251	2.99780953460519	2.58106585912146e-45	2.55733775347329	3.51414747370157	803	2107	13039	107.861851332398	1.21092525750124	5.67127857143273e-43	1.96793366428716e-40
R05	R53	275	2.80958097952964	2.69104258980648e-45	2.42244619623685	3.25858435691874	1030	1918	13025	125.942879000383	1.12048879930419	5.8959351224079e-43	2.05178542259795e-40
I25	R73	539	2.88062718325739	3.60900995157298e-45	2.47443421328982	3.35349912491268	7121	814	8302	369.532959326788	0.543357529677734	7.88449752887341e-43	2.75168963757682e-40
R51	R80	506	2.24416717742266	5.69686344162316e-45	2.00085274697008	2.51706994822468	2402	2024	11778	309.935483870968	0.705370481197647	1.24102100887588e-42	4.34357353106558e-40
R03	R73	457	3.32012126422993	8.04049437477031e-45	2.78444919762759	3.95884587105548	7121	639	8395	290.087912788474	0.653892664468464	1.74657405585288e-42	6.13047493604362e-40
M20	R23	50	16.2199541740948	1.6778207915819e-44	9.68922207374205	27.1525321029336	1865	72	13811	8.56049980874665	2.41533929983748	3.63424563222051e-42	1.27925446254162e-39
R35	R39	131	4.06851196177234	1.7595058116946e-44	3.29724657043995	5.0201855485973	633	1131	14065	45.6408899655744	1.50087070727335	3.80038302018852e-42	1.34153520612655e-39
E14	E78	855	2.00599619922394	1.95969756043261e-44	1.81754661597812	2.21398489366137	4485	2107	9961	602.441348973607	0.504397240487648	4.22082317783007e-42	1.49417140495184e-39
C53	C54	2	516.382937739549	2.1169280714477e-44	56.4814526494756	4721.04249944432	11	7	15682	0.00490883590462833	1.5778978729029	4.54662481147972e-42	1.6140518080753e-39
K59	L97	202	3.16597524598211	3.84637712310466e-44	2.66952395717407	3.75475156581182	1130	1168	13602	84.1412724722683	1.2535491703305	8.23783774581783e-42	2.93267023751115e-39
L89	R73	360	3.95873884325302	5.20813385784765e-44	3.21956809802839	4.86761352824848	7121	489	8448	221.992158612776	0.695005857591811	1.10920158098211e-41	3.97094165991594e-39
R52	R82	451	2.76116407126251	5.96949902105771e-44	2.38113426749432	3.20184675535065	803	5571	9775	285.19144460028	0.659342227819888	1.2678118464082e-41	4.55144452860545e-39
E78	R00	515	2.44550500811285	6.28937990400075e-44	2.14941843786537	2.7823780792745	1103	4485	10625	315.373900293255	0.705740478071083	1.33203825216816e-41	4.79533770780537e-39
J94	N17	1	2448.83862433862	7.15912253234618e-44	153.121679269247	39163.6941070112	3	5	15691	0.000956266734667857	0.998621057937309	1.51204237528735e-41	5.45847297478734e-39
E11	R53	466	2.67078144133402	8.30031281482846e-44	2.31650650137527	3.07923742201433	1030	4206	10928	276.181308172893	0.752592577869275	1.74822472532209e-41	6.32857350566596e-39
A46	M14	35	9.95239546318256	1.13531925879579e-43	6.73042061977645	14.7167883036212	181	360	15192	4.15402269539717	2.80422611141885	2.38463958366074e-41	8.6562416886885e-39
I61	I69	16	18.9334503844835	1.30984553119388e-43	10.7416106272935	33.3726063902226	100	133	15481	0.847889838072166	3.20158408817829	2.74365858587575e-41	9.98691725258774e-39
I73	L97	166	3.5537106212594	1.6756950319314e-43	2.93802524439068	4.29841751828479	1130	710	14024	51.1475200816014	1.67917755176487	3.50036623861944e-41	1.2776336770961e-38
R35	R81	81	5.51925508356193	2.51985755507224e-43	4.22099284440238	7.21682736748092	291	1131	14357	20.9818309320413	1.8993123520803	5.24935899689844e-41	1.92126539286483e-38
I10	R53	495	2.53591655220485	3.40240818413993e-43	2.21426530510292	2.90429188630926	1030	4512	10651	296.274384801734	0.738544964502848	7.0685725340531e-41	2.59416611999749e-38
G56	R73	282	6.00474529318218	4.78475274657771e-43	4.50269189688976	8.00786881751778	7121	339	8520	153.896404437078	0.869498397380305	9.91340959681569e-41	3.64813473162818e-38
I34	I50	31	12.5862730960309	5.04962324814317e-43	7.97962192676433	19.8523528936297	419	106	15204	2.83144205023588	3.06211251459528	1.04338353537853e-40	3.85008524554676e-38
D72	R52	241	4.90003835399087	5.64842328668445e-43	3.82564408074565	6.276165624352	5571	333	10035	118.267435930129	1.02080685555728	1.16395684727907e-40	4.30664033493256e-38
E66	R06	197	3.12819074410512	7.21881596385976e-43	2.63932390790134	3.70760758170298	1068	1118	13709	76.1203621063369	1.36031669966444	1.48355424033555e-40	5.50398623164487e-38
R35	R45	424	2.40988456436764	1.82334077339527e-42	2.11795781785785	2.74204876254396	3400	1131	11591	245.148540099452	0.787933658238707	3.73711336740652e-40	1.39020617267522e-37
L89	M20	25	14.9417343755055	2.18684280267354e-42	8.9932847267468	24.8246811850828	72	489	15162	2.24454927961239	3.00242163967976	4.47012947693952e-40	1.66735829489844e-37
J45	R05	159	3.65328581718868	3.18970659721143e-42	2.99832146700078	4.45132298486409	1918	488	13451	59.6700242254239	1.3990161125637	6.43384072762925e-40	2.43199179504385e-37
E11	R39	369	3.22571469465583	3.29848583278947e-42	2.70722691353085	3.84350319484219	633	4206	11228	169.730842789749	1.11580156375043	6.63570058894547e-40	2.51493052321033e-37
L60	L97	89	5.21437911256725	3.39935447508494e-42	4.00945096811926	6.78141464898167	1130	329	14328	23.7007522631646	1.86537002158335	6.82062584086451e-40	2.59183781952851e-37
E55	R52	162	9.2940305264308	3.79228224364907e-42	6.34751930613285	13.6083088936445	5571	198	10091	70.3211781206171	1.19246952499082	7.58904356081426e-40	2.89142559667023e-37
J44	J45	28	12.1005351388101	4.52549318412624e-42	7.72403482935197	18.9567957525461	488	110	15128	3.42215988779804	2.71322980688813	9.03262376501846e-40	3.45046227823705e-37
I95	K59	224	2.92319669888959	4.97653643868686e-42	2.48905293008652	3.43306437444942	1168	1249	13505	93.0021675379319	1.25915907294182	9.90694571194986e-40	3.7943602076768e-37
N30	R73	306	4.81013997893319	5.77515827977234e-42	3.75300903489952	6.16503887994261	7121	388	8495	176.141017467806	0.793340344997891	1.14668474750323e-39	4.40326943041242e-37
E78	R23	809	2.01159350990827	6.79571003361832e-42	1.81663951620602	2.22746913353292	1865	4485	10157	533.24780058651	0.600412844446694	1.34581535457982e-39	5.18138911513229e-37
A46	R80	154	4.06824030129125	7.96148351958477e-42	3.27513320157089	5.05340642057305	2402	360	13090	55.1268647201326	1.46550483863468	1.57259925116772e-39	6.07023310950741e-37
E78	K59	551	2.32497056688913	8.23012224537342e-42	2.05302826971521	2.63293409868661	1168	4485	10596	333.958944281525	0.72068399086958	1.62146168113307e-39	6.27505670598496e-37
I10	I25	471	2.67434037657386	8.66683347719813e-42	2.30932165400841	3.09705511891725	814	4512	10843	234.143057503506	1.005248121706	1.70309978986848e-39	6.60802718468971e-37
E87	L89	123	4.04058849114705	8.7149919932299e-42	3.25325030921104	5.01847500285011	489	1175	14157	36.6297972714522	1.72039269851621	1.70816083425145e-39	6.64474564523814e-37
R35	R51	293	2.63979030670928	1.12091915198012e-41	2.28251111533272	3.05299405404231	2024	1131	12836	145.935483870968	1.00063331653383	2.19139694212113e-39	8.54644807427242e-37
I50	R52	290	3.98926413129231	1.29859663688813e-41	3.22017125364561	4.94204408886596	5571	419	9998	148.810977942114	0.957875806757817	2.53226344193185e-39	9.90115005795355e-37
M54	R05	238	2.8682152222807	1.57634558713047e-41	2.4469890621762	3.36195150541721	1918	854	13164	104.422542394492	1.18082722823807	3.0660323798664e-39	1.20188469290763e-36
M10	R23	131	4.30877475835483	1.92281751855288e-41	3.43036512684834	5.41211772849758	1865	337	13627	40.0678949381614	1.6844550250506	3.73041276595584e-39	1.46605221702064e-36
D72	R82	70	5.64499846143585	2.03959491698248e-41	4.26480155702843	7.47186175101107	803	333	14632	17.04698457223	1.97606122385467	3.94692676257181e-39	1.55508914445329e-36
H36	L89	121	4.04993910848248	2.41724955081749e-41	3.25639356395246	5.03686254756867	489	1241	14089	38.6873007777636	1.62013179792298	4.66590359498936e-39	1.8430319200208e-36
L29	R11	253	3.01715644614609	2.60582955342821e-41	2.55339549593406	3.56514806852936	2684	662	12605	113.273492286115	1.15233771271482	5.01720894699833e-39	1.98681474301134e-36
E26	E87	24	30.5946643750252	2.75739232386819e-41	14.3747173394995	65.1166535044389	1175	34	14513	2.54685706999873	2.81731499554864	5.29565183207381e-39	2.1023737773333e-36
G56	G63	23	13.7368288455362	2.85293342194913e-41	8.42394242492602	22.4004934047509	113	339	15269	2.44211398699477	2.80166762712306	5.46537459187215e-39	2.17521908756511e-36
E86	R82	77	5.38056190158758	2.87422519734758e-41	4.1133377020337	7.03818856460585	803	401	14571	20.5280504908836	1.85725644425042	5.49236341282622e-39	2.19145300171766e-36
E11	K59	519	2.43390997671017	2.99482074759134e-41	2.13142919757791	2.77931717434529	1168	4206	10843	313.184240724213	0.726900805445376	5.70850269750254e-39	2.28340107900102e-36
K30	R73	339	4.08850671455609	5.0196276671178e-41	3.27907480813881	5.09774498388408	7121	447	8469	202.92534744358	0.737493636244561	9.54417734362585e-39	3.82721511479397e-36
E11	R35	446	2.62061782921943	6.8595524950841e-41	2.26882144046892	3.02696267071741	1131	4206	10807	303.263164605381	0.554955145790819	1.3010113930042e-38	5.23006579987687e-36
D72	R23	120	4.35143729750183	8.23897786355676e-41	3.44821282378623	5.49125228682925	1865	333	13620	39.5923116154533	1.57572864267705	1.55876145708905e-38	6.28180867206885e-36
K30	R42	204	3.46103681452179	8.46580929444083e-41	2.85664376978731	4.19330402977302	3066	447	12389	87.3710314930511	1.21397848082162	1.5977119545907e-38	6.45475629654641e-36
N30	R52	272	4.20654504818827	8.91033980065807e-41	3.35800237748955	5.26950825319726	5571	388	10011	137.801096519189	0.975881985991578	1.67745397062018e-38	6.79368858101175e-36
I83	J34	9	67.2615573213184	1.32667373085109e-40	22.6078020638042	200.113088416156	16	309	15382	0.315185515746526	2.9266617791947	2.49143444849117e-38	1.01152238608741e-35
L89	R80	187	3.47365422966874	1.4307575592961e-40	2.86607578565829	4.21003302413517	2402	489	12994	74.8806579115135	1.30892856932234	2.68029754566416e-38	1.09088110108531e-35
K25	R11	174	3.7191012733602	2.35140751509184e-40	3.03055975495261	4.56407904807203	2684	416	12772	71.1809256661992	1.27766537211004	4.39419279382788e-38	1.79283065988177e-35
I80	L02	2	333.243145836331	2.79498728564033e-40	49.1865768790258	2257.75000606412	9	16	15675	0.00918016065281142	1.5717787507778	5.21036199495469e-38	2.13103805593647e-35
C22	K22	1	1224.77053571429	3.14699299915173e-40	91.6276028773075	16371.2988013284	8	2	15689	0.00102001785031238	0.998529175311994	5.85225563952009e-38	2.39942481220324e-35
I10	I95	611	2.22815662227928	4.07925204221015e-40	1.97514007094356	2.51358473580828	1249	4512	10548	359.268647201326	0.764458547906803	7.56745917173511e-38	3.11022571958313e-35
E13	I85	7	55.5028602265196	5.39196471684976e-40	20.4528091387754	150.61830736416	17	185	15503	0.200497258702027	2.73636789077695	9.97840654942257e-38	4.1111034983621e-35
E11	R19	393	2.67476919880517	8.55121189806674e-40	2.30031616993872	3.11017692279555	909	4206	10976	243.736707892388	0.686965123186613	1.5786613829736e-37	6.51987151168099e-35
J18	R09	2	288.049680356251	9.93014205488793e-40	45.2626401484659	1833.13695536054	14	15	15671	0.01338773428535	1.56577622855267	1.82880116177519e-37	7.5712368097493e-35
D64	E61	9	33.1090248227991	1.00326401524519e-39	15.1075233073398	72.5603728960756	111	45	15551	0.318436822644396	2.92309965363663	1.84322565885228e-37	7.64938648423695e-35
M10	R80	149	4.05411696263944	1.26944479335979e-39	3.24596049190971	5.06348256170273	2402	337	13108	51.6048705852352	1.5116942135081	2.32665428532974e-37	9.67888182697172e-35
H53	R00	210	2.89724949739818	1.84317698968091e-39	2.45753908190656	3.41563424646005	1103	1252	13553	88.037485655999	1.24475824106402	3.36203420043591e-37	1.40533029578221e-34
I25	R42	322	2.66881641345576	1.91583630540958e-39	2.29599892112017	3.10217090400717	3066	814	12140	159.105189340813	1.01251409557267	3.48622766362657e-37	1.46072939105953e-34
E15	R45	165	4.06320881750851	1.98149886787052e-39	3.23944728767882	5.09644529715705	3400	319	12144	69.1444600280505	1.24278217139801	3.59712812335209e-37	1.51079381180788e-34
E87	R05	291	2.53655652999484	2.3298499670287e-39	2.19863064618477	2.92642106168421	1918	1175	12896	143.672701772281	1.01317564304148	4.21946343791219e-37	1.77639410736103e-34
E78	E87	550	2.25331495294502	2.6487635821221e-39	1.99130247512705	2.54980262445648	1175	4485	10588	335.960410557185	0.709473219519674	4.78566301703553e-37	2.019549793189e-34
R39	R73	431	3.02760179657424	2.72982246222431e-39	2.54771167493276	3.59788461496983	7121	633	8375	287.364082621446	0.583139832452482	4.92045658705183e-37	2.08135313632293e-34
E10	G56	177	4.17337923260427	2.78692163783599e-39	3.33084469317804	5.2290322196063	339	3287	12249	71.0374219048833	1.30505878547886	5.01152925181144e-37	2.12488840276805e-34
R11	R35	345	2.46938877092933	2.87324543009174e-39	2.15078534237314	2.83518805054881	1131	2684	12228	193.523141654979	0.830830240671737	5.15460230158458e-37	2.19070597817345e-34
H36	I10	577	2.22621973970551	3.88813543140992e-39	1.97026841392064	2.51542089110204	4512	1241	10522	356.967486931021	0.691240934771333	6.95894098516078e-37	2.96450885967849e-34
K59	R80	336	2.43773107116374	4.60485364239646e-39	2.12591442419956	2.79528315329748	2402	1168	12464	178.856049980875	0.905905901877665	8.22241372282244e-37	3.51097065964518e-34
I73	R23	212	2.96716195440714	4.67907602169084e-39	2.50212445362138	3.51862995900899	1865	710	13335	84.4160397806962	1.31827451475243	8.33542409518267e-37	3.56756151273818e-34
E78	R53	486	2.36335009288954	5.3439830555686e-39	2.07148892057458	2.69633286767074	1030	4485	10669	294.50146627566	0.720756483247027	9.49771533966965e-37	4.07451988071828e-34
L29	R42	267	2.8259812297387	9.48399859083113e-39	2.40335229778607	3.32292935920888	3066	662	12237	129.395129414765	1.03934301838704	1.68164528501842e-36	7.23107472557919e-34
A46	E11	238	4.26889408808899	1.0175542126306e-38	3.37232090993206	5.40383232261495	4206	360	11370	96.5293892643121	1.29310169057042	1.80007937220464e-36	7.75834209420201e-34
L68	L83	3	492.119608014699	1.46222335428959e-38	56.2451865264528	4305.82105863655	6	25	15670	0.00956266734667857	1.98626953305109	2.58072267703263e-36	1.1148721964781e-33
E87	K59	204	2.88814626384614	1.82555183159056e-38	2.44566690928777	3.41068066533952	1168	1175	13559	87.4920311105444	1.2120044612296	3.21453116396356e-36	1.39189199399622e-33
E11	M10	229	4.56678096867588	2.66270468226746e-38	3.56737564938678	5.84617109763732	337	4206	11384	90.3622338390922	1.33196403051846	4.67783222349038e-36	2.03017918499482e-33
E25	E64	1	1488.78416972664	2.9715006614571e-38	76.002370429002	29163.2786124636	3	5	15691	0.000956266734667857	0.998621057937309	5.20832340075394e-36	2.26562067932797e-33
E87	R51	280	2.58052059637926	4.43246137243353e-38	2.22680488481749	2.99042210376836	2024	1175	12779	151.612903225806	0.880693185096135	7.75121599406409e-36	3.37953017341195e-33
E03	R73	360	3.61793770718419	5.15577893033183e-38	2.93824165709479	4.45486613446475	7121	484	8453	219.722300140252	0.709766440949956	8.99547744950001e-36	3.9310236454315e-33
E11	R00	429	2.48885123037925	5.21719113704226e-38	2.16042489335104	2.867204717935	1103	4206	10818	295.755323218156	0.535062750548885	9.08184333889925e-36	3.97784738243787e-33
E78	I73	378	2.71649703905917	5.26822662912909e-38	2.32380716481764	3.17554583484397	710	4485	10881	203.005865102639	0.89358721858755	9.14979360678696e-36	4.01675939337947e-33
E86	R80	154	3.67793187483931	6.02110650583835e-38	2.97942439358595	4.54020008196217	2402	401	13049	61.4052020910366	1.31253001338072	1.04336196713101e-35	4.59079265537645e-33
K30	R23	145	3.60919993220742	6.28146200693041e-38	2.93539405491866	4.43767477447145	1865	447	13531	53.1464363126355	1.43103007506531	1.08600923065399e-35	4.78930070718409e-33
R30	R52	203	5.19772289117399	1.50178622995593e-37	3.94020352291118	6.85658065537523	5571	277	10053	98.3786178758128	1.037561769571	2.59058124667398e-35	1.1450369110299e-32
L89	R45	205	3.27320242988041	2.35008377855411e-37	2.70726565685079	3.95744470804458	3400	489	12014	105.992604870585	0.945133253728172	4.04474351457919e-35	1.79182137695858e-32
D47	D75	1	1553.62874779541	2.41285018276992e-37	97.1615805126261	24842.7647352101	3	7	15689	0.001338773428535	0.99806984994249	4.14341806723632e-35	1.83967762185293e-32
I10	R19	424	2.50211555862178	3.07744050636538e-37	2.16602952663697	2.89034945817083	909	4512	10701	261.469335713375	0.69531395865588	5.27279666085008e-35	2.34639451407828e-32
I10	M54	428	2.51999921098177	3.13327089312842e-37	2.17841777137003	2.91514148792264	854	4512	10760	245.64885885503	0.798519035146105	5.35641792032683e-35	2.38896239246576e-32
I83	R80	134	4.15117591591903	3.20096369678702e-37	3.28549742836736	5.24494748835316	2402	309	13121	47.3172255514472	1.48234988686484	5.4598988156941e-35	2.44057477061526e-32
E87	R53	184	2.94878342650876	3.36739008947423e-37	2.48021752638859	3.50587140197896	1030	1175	13677	77.1547877087849	1.24311911118646	5.73095217348131e-35	2.56746657371963e-32
A46	R73	274	4.43843625323079	4.13514895688526e-37	3.46564392870557	5.68428747420432	7121	360	8491	163.429810021675	0.741959744971809	7.01983313828305e-35	3.15284432217717e-32
I95	R51	292	2.50199549040308	4.14312402416863e-37	2.16485681734074	2.89163762880494	2024	1249	12717	161.161290322581	0.853471191113756	7.01983313828305e-35	3.15892491222737e-32
R12	R52	247	3.99377761676013	4.86989808284964e-37	3.18055940074636	5.01492273604174	5571	362	10012	128.567002422542	0.936641775096568	8.23293524006365e-35	3.71305379326871e-32
K59	R00	197	2.89086039069237	6.02391146440426e-37	2.43934061095314	3.42595608048711	1103	1168	13624	82.1308172893026	1.25204512992233	1.01613524248563e-34	4.59293129603503e-32
E78	H36	568	2.15114967044664	7.14508815870356e-37	1.90750474739661	2.42591527542896	1241	4485	10540	354.83137829912	0.677234915056407	1.20259877849968e-34	5.44777246660353e-32
E11	E87	539	2.32559057092037	8.52655624750752e-37	2.03844498045695	2.65318493037834	1175	4206	10856	315.061201071019	0.77275546301115	1.43195436363703e-34	6.50107281091211e-32
I10	L97	574	2.21310750316595	9.95895185979349e-37	1.95219135220708	2.50889586977839	1130	4512	10630	325.038888180543	0.818517904363833	1.66883579021968e-34	7.59320284549955e-32
E86	R23	135	3.72934525787205	1.18157274022195e-36	3.00268165349054	4.63186499849062	1865	401	13567	47.6772281014918	1.48228772946356	1.97563626268032e-34	9.00890135782226e-32
L30	R73	343	3.51516747198432	1.21432167445005e-36	2.86022666941821	4.32007801626785	7121	472	8448	214.274639806197	0.676230190525797	2.02595089865304e-34	9.25859560684441e-32
M14	R52	150	8.30743895217834	1.2362955172559e-36	5.62933329071777	12.2596297607688	5571	181	10096	64.2835012112712	1.20975821205652	2.05810811600821e-34	9.42613517131761e-32
R39	R45	246	2.86835237403419	1.25430896967194e-36	2.42213060900099	3.39678021947008	3400	633	11911	137.205151090144	0.837699653915082	2.08354656628839e-34	9.56347873926371e-32
M25	R51	121	4.20597334704267	1.33881778557845e-36	3.31217841360498	5.34095981163626	2024	312	13483	40.258064516129	1.56413309906812	2.21909047959628e-34	1.02078162061429e-31
M48	R26	5	241.086255180775	1.75383832773886e-36	30.2230111585332	1923.12348138347	7	219	15477	0.097730460283055	2.45043864615069	2.90068119953252e-34	1.33721403298449e-31
E66	I25	158	3.26006624739048	1.97784485348787e-36	2.6911842687253	3.94920260975244	814	1118	13924	58.0168302945302	1.42982842253393	3.26408616567495e-34	1.50800780854183e-31
F98	L89	64	5.36451808429545	2.02015507451605e-36	4.0229961835829	7.15338841089903	489	472	14801	14.7142674996812	2.04836469380634	3.32671109409236e-34	1.54026723656476e-31
I95	R53	192	2.87320901515851	2.22323393545771e-36	2.42248170230706	3.40779872018276	1030	1249	13611	82.0138977432105	1.2171760574059	3.65324291829683e-34	1.69510471408973e-31
E10	E66	69	0.228295635808343	2.32177413849016e-36	0.177994358456601	0.292812074388544	1118	3287	11362	234.276807344129	-1.74893228523757	3.80035110629124e-34	1.77023669189182e-31
E10	L89	197	3.26254342793452	2.32272754348707e-36	2.69245696308019	3.95333695769894	489	3287	12119	102.469909473416	0.936289157896266	3.80035110629124e-34	1.77096361553172e-31
R19	R39	108	3.87831997167638	2.48939227828133e-36	3.09565679650381	4.85886091109694	633	909	14264	36.682200688512	1.53237300725067	4.06431936311692e-34	1.8980371425756e-31
L60	R52	226	4.2516211323337	2.65921721950187e-36	3.33752706191931	5.41607061682112	5571	329	10024	116.846806069106	0.945779638891648	4.33230805343846e-34	2.0275201690092e-31
G44	R51	86	5.94083082344568	2.94094734299556e-36	4.33605285123233	8.13953890409147	2024	167	13593	21.5483870967742	1.94799116086017	4.78107740227498e-34	2.24232530166696e-31
E14	I10	808	1.91253803302649	3.85879762608783e-36	1.72726388004677	2.11768553145093	4512	2107	9887	606.068086191508	0.414281370519865	6.25987287236312e-34	2.94214025001067e-31
N30	R30	44	7.08025670968307	4.19613490912615e-36	4.99054533906365	10.0450014315305	277	388	15077	6.85171490501084	2.51884530668837	6.7926604277351e-34	3.19934306146323e-31
I61	R47	16	16.0595505578978	4.22828802036923e-36	9.14063549539831	28.2156710276342	131	133	15450	1.11073568787454	3.00971690949409	6.83020805324263e-34	3.22385820113052e-31
E10	I10	1165	1.73827844716217	4.29934941947187e-36	1.59338400515087	1.89634887139614	4512	3287	9064	945.489226061456	0.300909799679754	6.93031493631359e-34	3.27803896487633e-31
R23	R51	386	2.22331229363218	4.62426169874009e-36	1.95791394452509	2.52468581105846	2024	1865	12195	240.645161290323	0.679443459881917	7.43832981477718e-34	3.52576833220438e-31
E78	M54	423	2.44408437584419	6.37877818492738e-36	2.11841099879057	2.81982506683361	854	4485	10782	244.178885630499	0.79022952274095	1.02389461623113e-33	4.86349942709788e-31
I10	I20	458	2.44551458648602	7.99748230969669e-36	2.11837299419488	2.82317684803611	841	4512	10803	241.909473415785	0.918075397780333	1.28102529139249e-33	6.09768038702824e-31
I10	K59	536	2.2195179313088	8.7273323906483e-36	1.95434040941645	2.52067645107551	1168	4512	10554	335.969399464491	0.672304503466151	1.39500096042973e-33	6.6541545812498e-31
E86	R52	262	3.72818799071109	9.72360368357088e-36	3.00208893888524	4.62990470203845	5571	401	9988	142.418143567512	0.874835251216334	1.55099615659804e-33	7.41376162853862e-31
E11	H53	467	2.32900662389484	1.00701496033964e-35	2.03494279939878	2.66556477938773	1252	4206	10707	335.707764885886	0.475011537977278	1.60291974219407e-33	7.67798556510958e-31
I34	I35	17	15.2780122403985	1.06336094888477e-35	8.78713596779815	26.5635650652455	163	106	15446	1.10149177610608	3.09851119072649	1.68908240724415e-33	8.10759555477193e-31
K59	M54	166	3.07319795671619	1.15389225649834e-35	2.55827736174232	3.69175986247728	854	1168	13842	63.5899528241744	1.37046643108936	1.82907515793588e-33	8.79785150967159e-31
L84	R80	318	2.38216961306193	1.58146646242983e-35	2.07138860745292	2.73957867923855	2402	1117	12497	171.046410812189	0.890758628732845	2.50163714580835e-33	1.20578910427962e-30
K25	R19	83	4.40338425334174	2.24651598275243e-35	3.42167340807793	5.66675733481819	909	416	14456	24.1071018742828	1.74229382070392	3.54628594420205e-33	1.71285611104959e-30
R19	R45	351	2.39165528128037	2.44149795962676e-35	2.07744658032534	2.75338727775158	3400	909	11740	197.029198010965	0.829862267648395	3.84611594900294e-33	1.86152011931742e-30
R53	R80	294	2.44938015758737	2.6812887672288e-35	2.11897886731645	2.83129919270062	2402	1030	12560	157.724085171491	0.894193891701533	4.21515179499711e-33	2.0443486205736e-30
A46	E87	95	4.16014494711331	3.09144272446839e-35	3.26142303822665	5.306519816087	1175	360	14258	26.9667219176336	1.7793232457033	4.84993931125705e-33	2.35707050527092e-30
L97	R05	273	2.49614905664888	3.16695728879311e-35	2.15127230346478	2.89631401053879	1918	1130	12923	138.170342981002	0.977324085682609	4.95820653971316e-33	2.41464658484031e-30
M65	M72	22	12.3424963728577	3.34285505809705e-35	7.51869011069296	20.2611378406665	120	274	15326	2.09613668239194	2.89309279379421	5.22286852263544e-33	2.5487598390461e-30
R53	R82	136	3.35864007645779	3.45661087090904e-35	2.74910265426686	4.10332555085933	803	1030	14001	52.7279102384292	1.3504322629499	5.38955615240204e-33	2.6354929585246e-30
C25	E13	8	37.1228304826105	3.54091598483667e-35	15.5543760647981	88.5991528878807	185	25	15496	0.294848909855922	2.79714123535942	5.50973753599739e-33	2.69977139263872e-30
R11	R63	159	3.56933852409283	4.20791704247314e-35	2.88633709940453	4.41396034517297	398	2684	12775	68.1009817671809	1.21129379183826	6.53426954996669e-33	3.20832634903365e-30
R06	R39	129	3.53885762276845	4.70615267049613e-35	2.86775730372156	4.36700597291629	633	1068	14126	43.0985592247864	1.55970819689823	7.26357510854205e-33	3.58820610361977e-30
E14	R63	140	3.55850339887441	5.19563254697911e-35	2.87579382333607	4.40328730698469	398	2107	13333	53.4607930638786	1.37240526629766	7.97064393449542e-33	3.96141003544422e-30
A18	N03	1	2448	5.244855933939e-35	82.1082357224587	72985.4191515753	7	2	15690	0.000892515619023333	0.998712946414834	8.01390863092543e-33	3.99894040683179e-30
I71	L74	1	2448	5.244855933939e-35	82.1082357224587	72985.4191515753	3	3	15693	0.000573760040800714	0.999172476611708	8.01390863092543e-33	3.99894040683179e-30
Q90	R10	1	1225.99261083744	6.5423944007058e-35	76.6840906860925	19600.648170698	10	4	15685	0.00255004462578095	0.996325746031612	9.97649722163628e-33	4.98824861081814e-30
I20	I21	58	5.9687402105724	8.26867619235945e-35	4.32693183516907	8.23351535416823	187	841	14728	10.0259467040673	2.41981242144666	1.25088336564771e-32	6.30445216286446e-30
R00	R05	270	2.46772874390593	8.96647160038952e-35	2.12848142146353	2.86104689103292	1918	1103	12947	134.868927706235	0.996077292233547	1.35375965776574e-32	6.83648627171699e-30
G50	M79	4	171.221418270686	9.95468644194031e-35	32.0903734626787	913.569114697924	98	8	15596	0.0499808746653066	2.25156504535483	1.49999025250146e-32	7.58995067765739e-30
J00	R52	284	3.27918937421774	1.30860844479231e-34	2.68747850712531	4.00117914374865	5571	448	9963	159.110544434528	0.831893596417165	1.96794577659151e-32	9.97748508731897e-30
I10	R00	471	2.26236336598337	1.8976301837893e-34	1.97988401896562	2.5851453674633	1103	4512	10554	317.272472268265	0.568524477478098	2.84812624730345e-32	1.44684813363015e-29
I21	I50	41	7.1588520094474	1.93536410709348e-34	4.96096343121267	10.3304857622467	419	187	15133	4.99509116409537	2.80853573069251	2.89905375924052e-32	1.47561836345342e-29
M65	R73	227	5.88848561143212	2.04591902350004e-34	4.28410127798397	8.09370753540174	7121	274	8530	124.388244294275	0.862631728988179	3.05574865550916e-32	1.55991095946761e-29
R12	R42	163	3.54723050769406	2.04798683581242e-34	2.86452064472774	4.39265267571895	3066	362	12433	70.7568532449318	1.19250728462785	3.05574865550916e-32	1.56148756296518e-29
E10	H26	86	6.09995474261138	2.14524224329855e-34	4.414818283142	8.42830791110733	159	3287	12338	33.3184368226444	1.34203156023286	3.19460927422457e-32	1.63563994840298e-29
I10	L84	484	2.2535167830128	2.37519831025531e-34	1.97452313351594	2.57193132109708	1117	4512	10553	321.299502741298	0.589582784757774	3.5301558511777e-32	1.81096995165416e-29
I48	R06	127	3.54471749745679	2.70861398389501e-34	2.85982554379585	4.39363238923266	1068	574	14183	39.0814739257937	1.67513634302824	4.01786523739446e-32	2.06518273202075e-29
E87	I50	106	3.84521254806747	3.08884050762438e-34	3.04988401652476	4.84794158063207	419	1175	14210	31.3862680096902	1.72415666092675	4.57298338842371e-32	2.35508644503821e-29
I50	R42	189	3.30074713442486	3.14641179042965e-34	2.70052510419489	4.03437525112809	3066	419	12402	81.8981257172	1.19658802992604	4.6491892821959e-32	2.39898166961309e-29
R05	R82	202	2.79315876535149	3.86004715215707e-34	2.35508023496717	3.31272615370942	803	1918	13179	98.1865357643759	1.03326352935027	5.69263626917245e-32	2.94309295116216e-29
I10	R39	355	2.71455944560118	3.89471820445767e-34	2.29961577279795	3.2043757356634	633	4512	10908	182.079306387862	0.959408509907817	5.73267933395512e-32	2.96952789498875e-29
I25	I95	178	2.9644905713284	4.2706986857013e-34	2.47171369928979	3.55551063621169	1249	814	13813	64.8148667601683	1.44347417473028	6.27397728884963e-32	3.25619421291296e-29
R42	R82	282	2.53294059860904	4.91739770241687e-34	2.17180512526539	2.95412696168949	803	3066	12111	156.955119214586	0.841287358480655	7.21013438116873e-32	3.74926987820774e-29
I48	R42	242	2.88468434762105	5.41314560030524e-34	2.41915134910944	3.43980288313637	3066	574	12300	112.194568404947	1.10215158113167	7.92179052390159e-32	4.12725286295273e-29
M25	R73	249	4.91816195316269	5.56004970658412e-34	3.71369761544709	6.51327046578213	7121	312	8514	141.639168685452	0.809557894950282	8.12118754556525e-32	4.23925989878506e-29
E78	R35	471	2.22963910765198	6.07707319881436e-34	1.95542435421544	2.54230778074035	1131	4485	10553	323.379765395894	0.541103031627119	8.85939667387382e-32	4.63346446043601e-29
R19	R53	148	3.08602189698942	7.1799421846942e-34	2.55265441182818	3.73083450096854	1030	909	13907	59.6882570444983	1.29582303829683	1.04472269441223e-31	5.47434691872009e-29
E28	L68	4	108.594105100382	7.24212452443245e-34	26.83697510019	439.419108097223	25	11	15666	0.017531556802244	2.29685455726451	1.05176339879115e-31	5.52175784365352e-29
E66	R80	325	2.32405841350742	7.3137425388203e-34	2.0230402087692	2.66986661262689	2402	1118	12503	171.199540991967	0.920790667305191	1.06014505679155e-31	5.57636299872354e-29
E15	R73	255	4.80301024738884	8.04265235159614e-34	3.63464033743501	6.34695741389424	7121	319	8513	144.816970546985	0.81198517629976	1.16359018699705e-31	6.13212028547448e-29
I34	I42	10	24.759846972443	8.50376775706325e-34	12.1118469829497	50.6157337490978	76	106	15526	0.513578987632284	2.86146765302463	1.22797305423729e-31	6.48369772637287e-29
R39	R51	156	3.17022084918624	1.06548256700881e-33	2.6074208369303	3.8544987024217	2024	633	13197	81.6774193548387	0.925199295986925	1.53278713814315e-31	8.12377183215867e-29
I73	R80	234	2.67681346627632	1.36645543351321e-33	2.26943435019181	3.15731994302132	2402	710	12820	108.722427642484	1.09880230906649	1.96206016060668e-31	1.04185394528215e-28
F98	R45	208	3.04551232145055	1.42233828807567e-33	2.52309336900337	3.67610070005884	3400	472	12034	102.307790386332	1.01655389112402	2.03846208222424e-31	1.08446182774329e-28
L29	R80	212	2.76310751645297	1.91603611234872e-33	2.32833801180944	3.27906133420278	2402	662	12846	101.372179013133	1.05702973321084	2.74086629242079e-31	1.46088173386028e-28
I12	N18	2	228.481844467715	1.93458331664353e-33	38.3082287130701	1362.73471797348	34	8	15658	0.0173403034553105	1.56016015487344	2.76221544901659e-31	1.47502304977486e-28
I20	R80	260	2.54543473730383	2.57795562336022e-33	2.17668855349132	2.9766490899585	2402	841	12715	128.782481193421	1.00795415382124	3.67394815893645e-31	1.965562265031e-28
J45	R52	299	3.04184761238791	2.81420916976309e-33	2.51726465469021	3.67575053332195	5571	488	9938	173.316843044753	0.783250526764386	4.00316004008558e-31	2.14569378148587e-28
K30	R51	140	3.38210203939121	4.32199918941341e-33	2.74083432731589	4.17340591908599	2024	447	13367	57.6774193548387	1.26481783513418	6.136514491561e-31	3.29530828196825e-28
I83	O92	20	11.9195650834977	5.28958376457347e-33	7.17348789859552	19.8057115015912	108	309	15301	2.12750223128905	2.74730650910917	7.49636271616922e-31	4.03304314129904e-28
F98	I83	47	5.95963837668626	7.11530680290069e-33	4.28971168747773	8.27964491985594	309	472	14964	9.2979727145225	2.22067405314116	1.00650569051422e-30	5.42506567187163e-28
I20	R45	303	2.44648673049435	1.05774893834302e-32	2.1047540458412	2.84370391605202	3400	841	11760	182.289940073951	0.729943718389542	1.49348273711044e-30	8.06480678039636e-28
I20	K59	159	2.99946648028719	1.16025078643804e-32	2.48434805579142	3.62139239926284	1168	841	13848	62.621955884228	1.33047527570034	1.63518153811402e-30	8.84633212119684e-28
A46	L84	80	4.34512672460351	1.8429297003634e-32	3.34637818649664	5.64195832050575	1117	360	14301	25.6355986229759	1.60456620281835	2.59251245395217e-30	1.40514175004207e-27
G47	I10	184	4.0364423073863	1.93133329936972e-32	3.14770026777242	5.17611751908902	4512	290	11080	83.4170597985465	1.13191878376198	2.71186938140781e-30	1.47254507410444e-27
I35	R01	11	20.1343467347788	2.44127863047251e-32	10.1443690729105	39.962260395164	56	163	15490	0.581920183603213	2.92328569081233	3.42160458052163e-30	1.86135289180377e-27
D72	E87	83	4.15989047280511	4.47974163835011e-32	3.22054902239006	5.37321078655479	1175	333	14273	24.944217773811	1.69497628906064	6.26711745350466e-30	3.41557901216004e-27
K25	R42	181	3.13405361883406	7.15240481151506e-32	2.56773087918745	3.82528097681136	3066	416	12397	81.3117429555017	1.14476827875756	9.98782243322282e-30	5.45335104853966e-27
D72	R05	113	3.73198709809949	8.07751022034511e-32	2.95472235684871	4.71371791264859	1918	333	13560	40.7174550554635	1.45031076934997	1.1259045095982e-29	6.15869766750213e-27
M65	R52	196	4.36684278938234	8.29618880811545e-32	3.34531827941235	5.70029944969253	5571	274	10049	97.3131454800459	1.00273939192062	1.15427539356708e-29	6.32542915674762e-27
M85	R73	209	5.44983834569931	1.01412058635875e-31	3.96685692208397	7.48722189320897	7121	256	8530	116.216753793191	0.841210538959584	1.40840845367801e-29	7.73216241069229e-27
I50	R73	294	3.35773693428153	1.38305769688218e-31	2.71129181357424	4.15831201325967	7121	419	8452	190.21413999745	0.625525742087214	1.9172951654324e-29	1.05451234098782e-26
R07	R62	2	349.335974343985	1.39901228299714e-31	43.6611051680409	2795.06490963011	6	30	15664	0.0114752008160143	1.56850155215303	1.93589276800575e-29	1.06667691517117e-26
I63	I69	17	12.9915478151503	1.49170619920752e-31	7.55672258141013	22.3351211871326	100	201	15414	1.28139742445493	2.98000721224651	2.06041918765539e-29	1.13735139158577e-26
I70	R52	165	5.65204513271571	1.54208290982561e-31	4.09032522777308	7.81004257689496	5571	214	10078	76.0036975647074	1.10818361363657	2.12615029764292e-29	1.17576111459654e-26
R16	R59	2	270.878671285875	1.68471949536303e-31	39.9294385752886	1837.62299635766	14	7	15679	0.00624760933316333	1.57597714507878	2.31861801306777e-29	1.28451437923954e-26
D72	R73	255	4.08273868492255	2.52851740097529e-31	3.16023942999514	5.2745228767014	7121	333	8499	151.17257427005	0.750435441724892	3.47363620247497e-29	1.92786809237361e-26
E10	M72	77	7.29097188329163	2.80924709525008e-31	4.95302406168682	10.7324879388624	120	3287	12368	25.145990054826	1.57688442307129	3.8523569204558e-29	2.14191044777342e-26
E13	K85	5	54.7960745413651	2.8749299204999e-31	16.9923006593819	176.704134733222	10	185	15508	0.117939563942369	2.42412030284181	3.93535066047603e-29	2.19199031788515e-26
L29	R05	183	2.78729953685549	3.24434323943186e-31	2.33132175003459	3.33246095612481	1918	662	13301	80.9458115517021	1.1669636495876	4.43306362527746e-29	2.47364950290482e-26
N40	R39	69	4.95179231338011	4.74658313293931e-31	3.67952827725655	6.66396485288941	633	260	14874	10.4921586127757	2.60670511211092	6.47411862202071e-29	3.61903230970958e-26
E11	L29	301	2.75315242651363	5.52034108662191e-31	2.30934519332389	3.28225000988617	662	4206	11131	177.506821369374	0.758569343824085	7.51604296695513e-29	4.20898406149488e-26
M77	R52	140	7.15096818055217	6.32183934074007e-31	4.86992181499977	10.500444947959	5571	173	10094	61.4422414892261	1.17510093084025	8.59195437673309e-29	4.82008640534727e-26
N30	R45	181	3.23700956985725	6.89437804151824e-31	2.62934269032606	3.98511422413639	3400	388	12091	84.1004717582558	1.09669941573371	9.35341376824837e-29	5.25661853775558e-26
E78	I95	564	1.99947906193572	1.01848235326224e-30	1.77433031696115	2.25319743505621	1249	4485	10528	357.118768328446	0.657812737965072	1.3792928423531e-28	7.76541870244795e-26
E66	M54	153	2.90762300884001	1.16787329250752e-30	2.40848901400619	3.51019726989466	854	1118	13879	60.8677801861533	1.31567017477632	1.57880317707865e-28	8.90444991872359e-26
H53	R53	179	2.69972804063716	1.30557524672781e-30	2.26779524932474	3.21392837187255	1030	1252	13595	82.2108886905521	1.11315267461441	1.76183335728782e-28	9.95435846867619e-26
H05	R18	3	115.866529843126	1.32445850951591e-30	25.9900854726214	516.545155345111	62	13	15626	0.0513833992094862	1.92771113919312	1.78415793388764e-28	1.00983339058041e-25
E86	R45	174	3.17853271203349	1.39788059171028e-30	2.58702795381437	3.90528064707255	3400	401	12071	86.9182710697437	0.993120001263285	1.87974260520195e-28	1.0658140571495e-25
L29	R51	190	2.77345580755248	1.43373814655651e-30	2.31739160708579	3.31927374420744	2024	662	13202	85.4193548387097	1.14414627258024	1.92456628493312e-28	1.09315364984201e-25
E86	K59	90	3.89014176234367	1.4735189212343e-30	3.03835377881784	4.98072444250332	1168	401	14219	29.8589825321943	1.5601760504784	1.97448945781211e-28	1.12348450149509e-25
M25	R42	142	3.56733409241053	1.67936295231219e-30	2.83661273078594	4.48629183277637	3066	312	12462	60.9838072166263	1.20605186993147	2.24636891752707e-28	1.28043028299043e-25
G83	I61	19	11.4411664274205	1.99759146544548e-30	6.87567006865749	19.0381865204147	133	241	15343	2.04341450975392	2.71623725415339	2.66736184383346e-28	1.52306361282891e-25
E11	R81	165	4.29393376812505	2.32291892993596e-30	3.26736558989527	5.64303770048444	291	4206	11366	78.0279229886523	1.07074884469428	3.09634534638055e-28	1.77110953812967e-25
I73	R42	269	2.4718818941703	2.6463512003226e-30	2.10826042919888	2.89821884151607	3066	710	12191	138.777253601938	0.94982980182508	3.52130972545544e-28	2.01771047268597e-25
E66	I20	153	2.9201307526158	2.96529832653601e-30	2.4136436217237	3.53290085397234	841	1118	13892	59.9412214713757	1.33744002892991	3.93883573008255e-28	2.26089170906738e-25
M62	R52	130	7.10826460852102	3.21901804447837e-30	4.82646094866051	10.4688355053977	5571	164	10093	58.2458243019253	1.14478143147796	4.26841792697832e-28	2.45434030801253e-25
R06	R19	145	2.92810505295621	3.30883817707505e-30	2.41800649666901	3.54581313696168	909	1068	13866	61.8903480810914	1.21505784345443	4.37990220158137e-28	2.52282366811087e-25
F32	F50	18	18.487837050605	4.69889877538933e-30	9.77712500944553	34.9591642205161	227	84	15405	1.21560627310978	3.10022598507996	6.20914275787798e-28	3.58267537129559e-25
D35	E23	2	165.53197244125	5.20540450884013e-30	30.5904355983352	895.73206017968	9	27	15664	0.0154915211016193	1.56278430689282	6.86654094769058e-28	3.96886066776516e-25
I50	R23	140	3.24894472095423	5.60415333890032e-30	2.6268749823246	4.01832666984226	1865	419	13554	49.8173530536784	1.47230202646853	7.37976979834982e-28	4.27288671324455e-25
I83	L92	7	32.319232707522	6.02148395521797e-30	13.365478138131	78.1515477417129	32	309	15364	0.630371031493051	2.29479967702728	7.91565593388955e-28	4.59108044165594e-25
H36	R05	284	2.25320692890155	6.14484438764148e-30	1.9534117976623	2.59901238977139	1918	1241	12823	151.74282799949	0.899857279020516	8.06391842230163e-28	4.68513660335725e-25
I25	I73	125	3.24799637650667	8.2762487489828e-30	2.62394558528209	4.02046464719897	710	814	14299	36.8443197755961	1.73527505274891	1.08423124719277e-27	6.31022585866194e-25
N30	R42	176	3.14634185728266	1.26227263767826e-29	2.55803805622511	3.86994519444229	3066	388	12420	75.8388371796506	1.20384176867326	1.65080578490187e-27	9.62419772597789e-25
R12	R51	124	3.43711227966097	1.2910831946577e-29	2.74073557563423	4.31042707221489	2024	362	13436	46.7096774193548	1.38957425794989	1.68559311946364e-27	9.84386381766763e-25
G47	R06	69	4.55132204879547	1.3146837291087e-29	3.42991935534048	6.03936426656756	1068	290	14409	19.7449955374219	1.75459157519463	1.71347112693834e-27	1.00238060925893e-24
L29	R45	269	2.50593544301534	1.36732789924503e-29	2.12951820782201	2.94888882447413	3400	662	11905	143.491011092694	0.901979663030206	1.77904292965763e-27	1.04251915677937e-24
E66	F50	54	5.65971128814633	1.57567180904555e-29	4.04630746958908	7.91643544291112	227	1118	14407	16.1791406349611	1.67877374937216	2.0466285703693e-27	1.20137097080678e-24
E55	R51	88	4.69988949573712	1.97174112345526e-29	3.51053629917964	6.29218996462221	2024	198	13564	25.5483870967742	1.74518112093165	2.55672452309262e-27	1.50335401957846e-24
D75	N06	1	1488.08360128617	1.9891110362219e-29	67.9700686314269	32578.9402453681	9	3	15687	0.00172128012240214	0.997518852466325	2.57486877685465e-27	1.51659770956739e-24
D51	E03	17	14.5301589866786	2.29691654435403e-29	7.809278209379	27.0352156137291	484	50	15181	1.54277699859748	2.82352005814204	2.96827799871649e-27	1.75128401924273e-24
F98	R80	163	2.98235008162769	2.55834238849167e-29	2.44813578920684	3.63313671104263	2402	472	12987	72.277444855285	1.16225471141156	3.30052141134598e-27	1.95060815410547e-24
F98	R11	170	2.94293989643827	3.48656328747486e-29	2.41815348428641	3.58161518296012	2684	472	12712	80.7629733520337	1.06447675843147	4.49042259887704e-27	2.65833017853521e-24
B18	F20	3	134.63223679923	3.50220937595867e-29	26.230901438058	691.010914297651	89	7	15605	0.0397169450465383	1.94380918082529	4.50296718161836e-27	2.67025953869969e-24
E87	L29	125	3.10730742935875	4.50826154845301e-29	2.52728560387386	3.8204465082016	662	1175	13986	49.5888053040928	1.31653365948541	5.78674077040067e-27	3.437324017618e-24
E86	R53	81	3.91083975645673	4.89571394105407e-29	3.03041133996439	5.04705991525964	1030	401	14348	26.3311232946577	1.58507915465082	6.27350772160786e-27	3.73273709435668e-24
R63	R73	294	3.45162765200025	6.3307046639523e-29	2.7467041302672	4.33746515205983	7121	398	8473	180.680734412852	0.699309511460819	8.09873451515173e-27	4.82684577103043e-24
H53	I10	498	2.05758403506032	6.5205598427251e-29	1.81060531075291	2.3382523160581	4512	1252	10432	360.13158230269	0.466515220700912	8.32763961823409e-27	4.97160085208575e-24
R70	R80	79	4.99081533742957	7.21733604340681e-29	3.6581084954411	6.80904838207067	2402	168	13207	25.7258702027285	1.58176307668577	9.20210345534368e-27	5.50285786629552e-24
R03	R45	251	2.50485611698528	8.38099396529874e-29	2.12256078393924	2.95600682641188	3400	639	11910	138.505673849292	0.853099934482376	1.06679279613389e-26	6.39008884884202e-24
L97	R06	183	2.62449729629661	9.33533952641195e-29	2.20195826129611	3.12811835689103	1068	1130	13683	76.9373964044371	1.23931812387808	1.1862882703188e-26	7.11772962191279e-24
M07	R13	5	41.2472036069947	1.55325824037626e-28	15.1454259352404	112.333044489572	83	29	15591	0.153448935356369	2.37900836522116	1.96724542421076e-26	1.18428174537488e-23
D72	R11	133	3.40447232580436	2.24515978686269e-28	2.70821938206744	4.2797241220243	2684	333	12814	56.9789621318373	1.20863158729447	2.83884258622464e-26	1.71182207949346e-23
I10	I73	377	2.36756865276267	2.31293203856276e-28	2.02532543249034	2.76764476247754	710	4512	10853	204.227973989545	0.881158840804829	2.91969376291751e-26	1.76349503280218e-23
H36	I20	155	2.78575353961822	2.52526555594249e-28	2.30763773826643	3.36292939520278	841	1241	13771	66.5358281269922	1.20782106109963	3.18246069938571e-26	1.92538872312835e-23
O24	R73	243	5.95630260442554	2.67256316130347e-28	4.21864465599831	8.40970112641332	7121	285	8535	129.381932933826	0.904137179082859	3.36253429428355e-26	2.03769578233583e-23
K59	R53	174	2.62222604566078	2.91773695884588e-28	2.19766567274708	3.12880595070072	1030	1168	13674	76.6951421649879	1.17145861900148	3.66495641560468e-26	2.22462854427204e-23
M89	R47	3	159.415258893977	3.01891440587833e-28	25.9418723662423	979.621841070478	131	5	15565	0.0417569807471631	1.94098123251959	3.78580804072686e-26	2.30177128876193e-23
Q66	R52	121	7.09030737255981	3.35148381773321e-28	4.73132631073553	10.6254473557037	5571	151	10097	53.6287772536019	1.15914811086983	4.19595868116697e-26	2.55533883683069e-23
R11	R39	186	2.70378491099082	3.95789747752181e-28	2.25226244794936	3.24582636963895	633	2684	12567	108.311360448808	0.774594925722856	4.94704742907624e-26	3.0176989317365e-23
I69	R47	13	14.743869236485	3.994340188095e-28	7.98855587120481	27.2116366922002	131	100	15480	0.835139614943261	2.93146509652365	4.98442663897387e-26	3.04548467641303e-23
E10	K90	114	4.48472589542437	4.36815733623953e-28	3.35820993297734	5.98913312702231	212	3287	12313	44.4245824301925	1.34008870364846	5.44199601473175e-26	3.33050156101583e-23
E78	R12	201	3.27096850877083	4.53223881301695e-28	2.62498384951575	4.07592411943572	362	4485	11052	103.504398826979	0.950791623089047	5.6372030717533e-26	3.45560548298477e-23
R00	R39	100	3.44810608049391	4.59579993006101e-28	2.73377345922086	4.34909319286742	633	1103	14062	44.5109651918909	1.15006920470514	5.70695058090394e-26	3.50406765667502e-23
R31	R80	70	5.6310994218041	4.69470795133583e-28	4.00023397054731	7.92685651182147	2402	138	13228	21.1319648093842	1.68168748965885	5.82029280893659e-26	3.579480077496e-23
I20	I95	169	2.69646164446996	5.01624153634948e-28	2.24662933273262	3.23636182175807	1249	841	13777	66.9647456330486	1.3226762491427	6.20882038861958e-26	3.82463335938966e-23
K25	R12	44	5.37460441353743	5.4692074835035e-28	3.85425130105761	7.49467804397953	362	416	14964	9.60040800714012	2.085805206602	6.75850445023864e-26	4.16999724579724e-23
H26	N13	3	106.926150730472	6.19017227252012e-28	19.3612784661346	590.518943779142	5	159	15537	0.0506821369373964	1.9286737234917	7.63704991777179e-26	4.71969684918297e-23
E11	H36	510	2.06644966666252	6.98351410429176e-28	1.81428726243471	2.3536593753732	1241	4206	10761	332.758255769476	0.614519767739867	8.60190683169185e-26	5.32458032881725e-23
R05	R39	167	2.75979476597778	7.88072370343963e-28	2.28725238488103	3.32996358454536	633	1918	13314	77.3998469973225	1.09953848906647	9.6913835285283e-26	6.00865778768755e-23
E66	I50	92	3.63816869932805	1.05035662799354e-27	2.84752771115329	4.648338076896	419	1118	14253	29.863700114752	1.59131968551074	1.28960452659207e-25	8.00844411013675e-23
M25	R11	132	3.48168443471631	1.05841370987812e-27	2.75183849600798	4.40510099721736	2684	312	12834	53.3856942496494	1.2901271293826	1.29740760948002e-25	8.06987533096573e-23
R23	R82	179	2.61657273334702	1.17214901287495e-27	2.18981699555168	3.1264954481597	803	1865	13209	95.4733520336606	0.899794506709696	1.43451848293179e-25	8.93705014866506e-23
G83	I64	30	7.21601011365169	1.59860562553701e-27	4.79400842490125	10.8616417296755	325	241	15162	4.99330613285732	2.37084424299026	1.95329624870303e-25	1.21885685919069e-22
E11	L89	285	2.8124153019359	1.6608003569591e-27	2.31775054161168	3.41265364350345	489	4206	11288	131.119087084024	1.11417624096197	2.02604357146155e-25	1.26627723216347e-22
I50	L97	107	3.42489763728969	1.82322431228534e-27	2.71122489026302	4.32642967687367	1130	419	14256	30.1842407242127	1.79214227475753	2.22063478738332e-25	1.39011737690196e-22
R18	R60	3	96.9378500260876	1.89852872714185e-27	22.8472058655773	411.295228964438	13	62	15626	0.0513833992094862	1.92771113919312	2.30866543542154e-25	1.4475332280093e-22
E78	L84	476	2.01923274335488	1.95183650901802e-27	1.77598237272197	2.2958003043619	1117	4485	10572	319.376832844575	0.57421943917288	2.36970978710317e-25	1.48817774630079e-22
K30	R05	134	3.04591338855911	2.41959516749617e-27	2.47024029283271	3.75574327628052	1918	447	13467	54.6567639933699	1.27833047251722	2.93294170978928e-25	1.84482033545745e-22
M14	R80	85	4.57694959549825	2.71374121276502e-27	3.39759135900463	6.16568191587016	2402	181	13200	27.7165625398444	1.58245359531686	3.28427299630586e-25	2.06909198767269e-22
M10	R06	80	3.88519751622269	3.22641880345368e-27	2.98980230611696	5.04874844372821	1068	337	14373	22.9450465383144	1.75819466847554	3.89854677764383e-25	2.45998301669326e-22
N30	R23	116	3.29942058730757	3.24694289142159e-27	2.62737065718543	4.14337283632864	1865	388	13561	46.1315823026903	1.31174250833481	3.91713861956391e-25	2.47563160756439e-22
H53	R06	171	2.58291284043778	3.48543691821048e-27	2.16362610564964	3.08345269262466	1068	1252	13549	85.2439117684559	0.995914043865266	4.19821702731371e-25	2.65747137828958e-22
K22	K40	2	186.026993835184	4.01954195239036e-27	30.8029481188604	1123.46527033127	32	8	15660	0.0163202856049981	1.56160737259068	4.8339112958991e-25	3.06469976160003e-22
G56	R45	163	3.18724083320529	4.08138677463526e-27	2.55862255873964	3.970301947879	3400	339	12122	73.4795358918781	1.13877982674502	4.90055645089867e-25	3.11185334632065e-22
B35	R73	239	3.70789159000556	5.03251938559468e-27	2.8792044128583	4.77508994562333	7121	323	8493	146.632857325003	0.701020560963903	6.02361759112506e-25	3.83704440554666e-22
R12	R73	267	3.45355928592025	5.54959961082502e-27	2.72179999393283	4.3820529678715	7121	362	8482	164.337753410685	0.696816811809574	6.63211947221557e-25	4.23129222327354e-22
R30	R42	129	3.58026748846793	5.63330026642289e-27	2.80501060127208	4.56979210102353	3066	277	12484	54.1426749968124	1.23727046328794	6.72161156202525e-25	4.29510978813413e-22
N30	R80	129	3.19775241477495	6.96538668878023e-27	2.56223547508162	3.99089802855581	2402	388	13037	59.4145097539207	1.10554463488102	8.29806106384451e-25	5.31075908086049e-22
D72	R80	123	3.31608783071855	7.42889182640224e-27	2.63557551449182	4.17231016169915	2402	333	13086	50.9923498661227	1.25396885421007	8.83644083157627e-25	5.66415857304039e-22
J45	R73	343	2.84402709142843	7.46757527059033e-27	2.33288710645842	3.4671588155237	7121	488	8432	221.538186918271	0.628355645250475	8.86861801411464e-25	5.6936527650616e-22
N03	Q89	1	1223.85503355705	8.00249755682418e-27	68.5883554474822	21837.8343290327	2	7	15690	0.000892515619023333	0.998712946414834	9.48912015894338e-25	6.1015042622006e-22
I48	R52	340	2.51835988281844	8.39263253580615e-27	2.11713287426836	2.99562515724528	5571	574	9893	203.860385056738	0.735130709550131	9.93627744864192e-25	6.3989626769254e-22
E11	L30	246	2.9596432527792	8.57436764562914e-27	2.41406472183627	3.62852250997583	472	4206	11266	126.560754813209	0.95332650224565	1.01357001727286e-24	6.53752661140994e-22
K90	R52	138	4.54766928307386	9.97912583765319e-27	3.36538747580454	6.14529413237012	5571	212	10053	75.2933826341961	0.865455048624877	1.17779945741775e-24	7.60858449491867e-22
A46	O92	20	10.2435227746241	1.00229290445684e-26	6.15314933277161	17.0530167820545	108	360	15250	2.47864337625908	2.5937926385247	1.18114099691363e-24	7.64198225003118e-22
I44	I50	28	7.9857467786225	1.00437358212425e-26	5.105122857253	12.4917956718077	419	111	15196	2.96500063751116	2.87065989723511	1.18176641618925e-24	7.65784637690634e-22
L89	R11	157	2.88217018199243	1.14529547422786e-26	2.35709582629526	3.52421181408758	2684	489	12682	83.671809256662	0.899970936569699	1.34550159372116e-24	8.73230534325032e-22
I48	R80	187	2.67405950242722	1.3877780962615e-26	2.21908981783585	3.22230950953345	2402	574	12909	87.8967231926559	1.08053051569735	1.62786370691474e-24	1.05811140949458e-21
K30	R06	91	3.45260512816509	1.6928251186149e-26	2.71471205248991	4.39106687580309	1068	447	14274	30.4345276042331	1.54928377860525	1.98263365850681e-24	1.29069451168793e-21
E14	R11	535	1.81117585091028	1.90906625946194e-26	1.62172425478168	2.02275938911833	2684	2107	11442	360.524544179523	0.568139404505118	2.23246559743368e-24	1.45556756952676e-21
G83	R47	18	10.4672616965769	2.13542772699987e-26	6.21930681095624	17.6166847455753	131	241	15344	2.01268647201326	2.65687697287344	2.49334895934311e-24	1.62815687045105e-21
E55	R42	98	4.11203286614525	2.16919154821201e-26	3.10180765308395	5.45127750763244	3066	198	12532	38.7012622720898	1.31824364767958	2.52889922925726e-24	1.65390009593425e-21
L30	R45	192	2.72170662674874	2.32324102645719e-26	2.24965302495043	3.29281310492371	3400	472	12018	102.307790386332	0.90165179631122	2.70435896278211e-24	1.77135512062228e-21
N30	R33	21	9.49986457403021	2.44668343639571e-26	5.76075363464372	15.665906346383	122	388	15209	3.01772281014918	2.45305358523254	2.84371003975596e-24	1.86547378607991e-21
O03	O24	45	11.9710027155168	2.58588010047663e-26	6.88578903037115	20.8116898997103	285	71	15387	1.29000382506694	4.32821194795292	3.00091976043897e-24	1.97160428260841e-21
I20	R05	208	2.425167405298	3.25340611665013e-26	2.05094465359594	2.86767218871941	1918	841	13147	102.832972077011	1.00923829920286	3.76984725477187e-24	2.48055949363989e-21
E11	L84	417	2.14329165968282	3.89245416187441e-26	1.8601537067816	2.46952664272775	1117	4206	10792	299.509243911768	0.476093572199816	4.50349267939476e-24	2.96780167572114e-21
M10	Q21	2	1377.2007576275	5.02168267791192e-26	22.9394977503995	82681.9291096605	3	337	15360	0.0644523779166135	1.49485109360862	5.80118478450597e-24	3.82878195777394e-21
J00	R45	194	2.74480602587137	6.11553918182542e-26	2.26187522260423	3.3308469204528	3400	448	12044	97.1056993497386	0.991065268098031	7.03287005909923e-24	4.66279284918279e-21
I50	R80	150	2.93704527998996	6.98444472939504e-26	2.38391862088375	3.61851067445979	2402	419	13027	64.1615453270432	1.21245582619083	8.0200148854326e-24	5.32528988392725e-21
H36	L84	183	2.44592492542485	7.11692618236854e-26	2.06114102088369	2.90254217455224	1117	1241	13523	88.3716052530919	1.04181732358057	8.159850177063e-24	5.42630036774689e-21
K59	N30	92	3.51388922361116	7.52516258376785e-26	2.74634318975114	4.49594847500814	388	1168	14234	28.8909855922479	1.63752024859222	8.61495527326396e-24	5.7375602119938e-21
E11	I95	552	1.97489475451058	8.57766129008607e-26	1.73968142598434	2.24191006073805	1249	4206	10795	334.903353308683	0.719233282453336	9.80515419883977e-24	6.54003785062612e-21
I20	R23	216	2.38304685000127	8.68612907607577e-26	2.0189739528498	2.81277144823247	1865	841	13208	99.991393599388	1.10346268969789	9.91428011085924e-24	6.62273911405397e-21
M85	R45	128	3.61238164198849	8.93307933259228e-26	2.80770016906418	4.64768327870453	3400	256	12170	55.4889710569935	1.19132993822146	1.01809063335351e-23	6.81102633713498e-21
L30	R80	160	2.79837270516357	1.03808507249905e-25	2.29509665495066	3.41200871872335	2402	472	12984	72.277444855285	1.13561958490809	1.18132531869687e-23	7.91487963526901e-21
L89	O92	23	8.49873128398322	1.04521227124395e-25	5.25960021645444	13.7326850834387	108	489	15124	3.36682391941859	2.45837814127761	1.18766333265268e-23	7.9692209620995e-21
E14	K86	66	4.90589514651053	1.05866423257366e-25	3.54875466440438	6.7820431290916	158	2107	13499	21.2231289047558	1.59209914033838	1.20115854780623e-23	8.07178544125787e-21
I83	L84	66	4.13961077378924	1.07045930257856e-25	3.11590473582842	5.49964739339694	1117	309	14338	22.0038888180543	1.54228332551917	1.21273654569246e-23	8.16171695251023e-21
N30	R11	154	3.02210412552257	1.10218174275995e-25	2.43932014485923	3.74412246164089	2684	388	12780	66.3899018232819	1.20166388635287	1.24682265544113e-23	8.40358469767324e-21
K59	R82	134	2.83133439978829	1.21569541778162e-25	2.31628204381783	3.46091466055288	803	1168	13861	59.7924263674614	1.15099590090735	1.37319551301866e-23	9.26906971287596e-21
R06	R53	155	2.61031635819296	1.51286692982629e-25	2.16929055421017	3.14100454483869	1030	1068	13755	70.1287772536019	1.13304076101482	1.70633933527523e-23	1.15348539064605e-20
M54	R23	202	2.40254817770061	1.83474053603356e-25	2.03068126008339	2.84251293378041	1865	854	13181	101.537039398189	0.985334579596859	2.06631893899378e-23	1.39889792169879e-20
I25	R80	245	2.2869301722486	1.9636856908204e-25	1.94904830571298	2.68338634676774	2402	814	12727	124.647966339411	0.969270994730269	2.20827751469914e-23	1.49721215496601e-20
E87	L30	98	3.2348381272484	2.13884539998345e-25	2.5657959460468	4.07833589636089	472	1175	14149	35.3563687364529	1.44522041442613	2.40171233463532e-23	1.63076267521738e-20
A46	E66	81	3.63757795317096	2.25253013495527e-25	2.81148098537518	4.70640684899731	1118	360	14301	25.6585490246079	1.62102565038295	2.5256494138186e-23	1.71744160139665e-20
N30	R05	118	3.16154318822275	2.35115075928915e-25	2.52242904432406	3.96259127823203	1918	388	13510	47.4425602448043	1.29661455328772	2.632356676094e-23	1.79263489642001e-20
G56	R80	120	3.25073414914464	2.43952634844864e-25	2.57909235544586	4.09728348273448	2402	339	13077	51.9111309447915	1.19336388754115	2.72729745509482e-23	1.86001686437467e-20
E66	R11	318	2.08801192414839	2.60349870973018e-25	1.81446715988456	2.40279564809717	2684	1118	12214	191.29873772791	0.730207131305371	2.90635079243598e-23	1.98503759123378e-20
I95	R82	130	2.82732229405417	2.74759365767171e-25	2.30845596831736	3.4628130075543	803	1249	13776	63.9389901823282	1.01240995612332	3.06272336884765e-23	2.0949027842918e-20
I89	L03	2	155.394057343487	2.98063416451294e-25	28.6835072102995	841.853573924188	24	10	15666	0.0153002677546857	1.56305604352038	3.3176416331867e-23	2.27258451873289e-20
H40	H42	6	58.555463406957	3.08566112299823e-25	16.0965460716273	213.011057126546	10	258	15436	0.164477878362871	2.58767168918922	3.42953691432945e-23	2.35266232323e-20
L60	R73	242	3.42821926690725	3.3469514008338e-25	2.6773156233246	4.38972799456493	7121	329	8490	149.356687492031	0.692567276999777	3.71453143459349e-23	2.55188309556573e-20
F98	R42	184	2.66186814096387	3.64200926884253e-25	2.19931577579402	3.22170289408321	3066	472	12344	92.2575545072039	0.988232767246315	4.03611913812353e-23	2.77684996702899e-20
I64	R52	213	3.24729899856805	3.88908479130463e-25	2.57060816430899	4.10212296549508	5571	325	10015	115.426176208084	0.878195339411298	4.30367590584937e-23	2.96523269913021e-20
E14	R42	576	1.74746168788052	3.96093431430877e-25	1.57095926026976	1.94379474238299	3066	2107	11101	411.836159632794	0.483001979315452	4.37683241731119e-23	3.02001436794472e-20
I10	M10	209	3.13152686846963	4.784066381098e-25	2.49822926263072	3.9253645270413	337	4512	11058	96.9363763865868	1.10047260498216	5.27874299894091e-23	3.64761141226817e-20
M47	M54	17	16.5429497542983	5.1819828462616e-25	8.24684299557459	33.1847213194301	854	33	14828	1.79663394109397	2.686233573488	5.70954164903491e-23	3.95100282113216e-20
E66	R73	663	1.91493105160303	5.19729843557214e-25	1.69033036235517	2.1693752973142	7121	1118	8122	507.540354456203	0.384820980048258	5.71815323550069e-23	3.96268019220198e-20
I10	L30	250	2.69713857476054	6.41277373938819e-25	2.22247355303676	3.27318022818379	472	4512	10964	135.768455947979	0.875951836401166	7.04527282074427e-23	4.88941933759653e-20
L84	R05	245	2.18847650822602	6.97073892756895e-25	1.88035342078268	2.54709001729238	1918	1117	12908	136.580772663522	0.838379452510076	7.64725164794956e-23	5.31483989532495e-20
H53	R12	84	3.50588587931098	7.13102573988548e-25	2.72427499111109	4.51174563465751	362	1252	14168	28.8935356368736	1.50762930040286	7.81185427496506e-23	5.43705057537568e-20
L84	M20	28	8.70574295286604	7.91987631666625e-25	5.35913434699402	14.1422019778041	72	1117	14537	5.12711972459518	2.24277195311669	8.66357201957271e-23	6.03850969764218e-20
E11	I83	193	3.56815976578756	8.38506308179003e-25	2.76910399983934	4.59779196264345	309	4206	11376	82.8543924518679	1.21009839043259	9.15929992365445e-23	6.39319134671081e-20
I83	R45	132	3.18873036028718	8.44342083599647e-25	2.52907252134992	4.02044671506293	3400	309	12121	66.9769220961367	0.968309300551951	9.20985152561589e-23	6.43768621640551e-20
D35	N81	2	232.128350526059	1.07568607497132e-24	33.8526457113799	1591.70930323579	6	27	15667	0.0103276807344129	1.57013922091286	1.17165263980269e-22	8.20156847861883e-20
I64	R73	230	3.39561199472828	1.19873203309968e-24	2.65861704358238	4.33690923879962	7121	325	8482	147.540800714013	0.63703359130296	1.30381346453188e-22	9.13973238636851e-20
E87	L84	167	2.48182953498659	1.33555012699071e-24	2.07664111752196	2.96607718529711	1117	1175	13573	83.6717455055463	0.988508697406006	1.45055583237047e-22	1.01829019432407e-19
E66	R51	250	2.20428740287684	1.4771341321199e-24	1.89099325998221	2.56948718819191	2024	1118	12806	144.258064516129	0.789069101995803	1.60204967145778e-22	1.12624091903482e-19
M54	R53	133	2.72479000592846	1.6774340254556e-24	2.23430179265257	3.32295332744341	1030	854	13947	56.076756343236	1.23125774639962	1.81670393850657e-22	1.27895957270862e-19
E87	M14	52	4.82594509097928	1.68980066885605e-24	3.47230566688938	6.70728566417104	181	1175	14394	13.5582685196991	1.86415358014106	1.82750144676496e-22	1.2883885199693e-19
M65	M85	30	6.77427171883308	1.7487956288133e-24	4.48471647064435	10.2326997974051	256	274	15198	4.47175825576948	2.50219181753636	1.88862496768938e-22	1.3333692271887e-19
E66	R23	248	2.18383678971248	1.75629268899215e-24	1.87558275135134	2.54275271014599	1865	1118	12963	132.925538696927	0.894714643183182	1.89403869974832e-22	1.33908536072206e-19
M10	R42	144	3.06389712465378	1.78748988743256e-24	2.45134950608869	3.82950924262127	3066	337	12439	65.870330230779	1.11661475322178	1.92495997835163e-22	1.36287166467296e-19
E66	R05	256	2.14484680799225	1.89906425118217e-24	1.84748914107174	2.49006488183516	1918	1118	12918	136.703047303328	0.900207873433898	2.04223066052729e-22	1.44794153831385e-19
D72	E10	144	3.12414435961803	2.27570107671621e-24	2.48915450132536	3.92112180040902	3287	333	12222	69.780122402142	1.03463673846741	2.44381448724264e-22	1.73510828594227e-19
I73	R11	209	2.37717858535003	2.2998733360233e-24	2.00373783025919	2.82021826473965	2684	710	12513	121.48667601683	0.77776450511176	2.46629876941064e-22	1.75353842505097e-19
G59	L12	1	1216.08490566038	2.48216634583002e-24	76.0250463545007	19452.3064264789	3	3	15693	0.000573760040800714	0.999172476611708	2.65804456513778e-22	1.8925277303781e-19
E10	F98	185	2.62573802120339	2.5585819707221e-24	2.1666501102327	3.18210131088153	472	3287	12124	98.9075608823154	0.896636852670874	2.73603201062702e-22	1.95079082357707e-19
N30	R82	63	4.10887558170059	2.62582277112334e-24	3.0733005127695	5.49339658642149	803	388	14570	19.8625525946704	1.61715621847386	2.804003602021e-22	2.00205857184299e-19
M65	R45	135	3.35350823948781	3.21321736057468e-24	2.62688572692966	4.28112170888269	3400	274	12159	59.3905393344384	1.17121218893738	3.42645814904918e-22	2.44991757657016e-19
C34	I85	1	1552.25749559083	3.30518536173747e-24	62.4954040353092	38554.8884723838	17	2	15680	0.00216753793191381	0.996876287935217	3.51960695398985e-22	2.52003857905673e-19
R51	R82	214	2.37015791726809	3.3443033216561e-24	2.00177375761069	2.80633539701001	803	2024	13085	103.612903225806	1.03927585152053	3.55629577070669e-22	2.54986406759669e-19
H36	N04	33	7.43009600646863	3.48445168901327e-24	4.76361011261854	11.5891782409107	85	1241	14405	6.72478643376259	2.1379677936975	3.70016739594452e-22	2.65672019028817e-19
F95	H54	1	625.087223880198	3.93226310227784e-24	57.5429289140834	6790.30499197655	5	10	15684	0.00318755578222619	0.995408642802655	4.16989430087864e-22	2.99815400233174e-19
D32	G40	3	276.548948800396	4.00171664505915e-24	23.6492941793462	3233.89444533173	204	4	15493	0.0520209103659314	1.92683661953193	4.2376511889241e-22	3.05110885602535e-19
I73	R45	249	2.27621110234445	4.14236512503164e-24	1.93535654538859	2.67709688676297	3400	710	11837	153.89519316588	0.690635720955805	4.38050802993117e-22	3.15834628958037e-19
B35	R45	138	3.05963649235632	4.29378190890456e-24	2.44015177545204	3.83639065386591	3400	323	12113	70.011475200816	0.968960800013099	4.53434074299762e-22	3.27379401644428e-19
K30	K59	93	3.2689707903457	4.32439756394114e-24	2.57375501774617	4.15197637477215	1168	447	14176	33.2842024735433	1.45511679447702	4.56035535633046e-22	3.29713692262692e-19
D72	E86	39	5.23531539122514	4.92518517088822e-24	3.6797762843426	7.44842216691862	401	333	15003	8.51287772536019	2.07204626041732	5.1867505988173e-22	3.75520743354372e-19
M79	R52	86	11.6236840036214	5.69548705937501e-24	6.37581595839676	21.1910178552298	5571	98	10115	34.8054315950529	1.28083694361553	5.98968842540755e-22	4.34252410842048e-19
K85	K86	4	65.4307381600498	6.05100338530148e-24	16.8303340331798	254.372936848962	158	10	15534	0.100726762718348	2.18347170681502	6.35480376187757e-22	4.61358753112311e-19
E78	K30	236	2.63486452049876	7.6470889259112e-24	2.17093107420283	3.19794171444733	447	4485	11002	127.807917888563	0.87966577974348	7.98701774186438e-22	5.83052295156099e-19
C91	L74	1	1223.5	7.93467548496812e-24	55.1602422120907	27138.2464972549	3	10	15686	0.00191253346933571	0.997243432622499	8.27605105815861e-22	6.04979332351394e-19
G47	R52	186	3.31101481743272	8.73143913263917e-24	2.59133630055575	4.23056595120744	5571	290	10023	102.995664924136	0.846514879465798	9.09465268672231e-22	6.65728576668073e-19
E78	G47	172	3.23237327196863	9.00121835969372e-24	2.54232376585284	4.10971926930488	290	4485	11095	82.9178885630499	1.04372175366567	9.36286349024349e-22	6.86297893834848e-19
B18	E80	1	1224.98522167488	9.72745820513592e-24	55.1006477935421	27233.5962173156	3	7	15689	0.001338773428535	0.99806984994249	1.01044966055938e-21	7.41670050850588e-19
K81	K85	1	1223.48768472906	9.93260220839224e-24	64.5279818312628	23198.0308728399	10	5	15684	0.00318755578222619	0.995408642802655	1.03035544949506e-21	7.57311255378866e-19
E03	E27	18	10.6442099961434	1.08845292812541e-23	6.07315595362739	18.6557380227207	73	484	15159	2.25245441795231	2.54639867524147	1.12756920522992e-21	8.29890935049219e-19
I15	I63	13	12.6631001258336	1.09908536613185e-23	6.87593090192947	23.3210756600084	201	89	15421	1.14044370776489	2.70944502793662	1.13703885672623e-21	8.37997637407229e-19
R19	R23	200	2.30641078755868	1.14833622313802e-23	1.95210195430828	2.72502709667746	1865	909	13124	108.076310085426	0.88185769977416	1.18638069557125e-21	8.75548953331583e-19
K90	R73	176	5.42074806582859	1.45618884785203e-23	3.75901809789565	7.81707052957108	7121	212	8541	96.2419992349866	0.864097900611892	1.50239673483732e-21	1.11027118704478e-18
E11	K30	224	2.7781832203932	1.52314137362955e-23	2.26105136371416	3.41358985909798	447	4206	11269	119.857325003188	0.896620085843838	1.56935018962682e-21	1.16131914032385e-18
M85	R52	172	3.64338592015467	1.56766796679618e-23	2.79017564120205	4.75750012549838	5571	256	10043	90.9203111054443	0.912316451937636	1.61304782899291e-21	1.19526844128375e-18
A46	R42	151	2.85880701894631	1.58689753555107e-23	2.3068579462452	3.5428178769652	3066	360	12423	70.3659314037996	1.09076389226617	1.6306334581953e-21	1.20993002598091e-18
E10	E86	158	2.84328831593565	2.03978661268369e-23	2.3026606258172	3.5108466948607	401	3287	12168	84.0295167665434	0.902991121491319	2.09198156313876e-21	1.55523530284068e-18
L30	L84	88	3.23718223565694	2.04135914876416e-23	2.54185191524918	4.12272200594563	1117	472	14197	33.6111181945684	1.36256978412497	2.09198156313876e-21	1.55643428297523e-18
D50	D51	8	20.7162854446182	2.36517887448213e-23	9.37923618576142	45.7568691227131	50	130	15526	0.414382251689405	2.66975292507907	2.42057803066966e-21	1.8033306328489e-18
M54	R80	236	2.21080986959684	2.51420790901122e-23	1.8862410762225	2.5912277816021	2402	854	12678	130.773173530537	0.846830363692011	2.56964855258124e-21	1.9169578202256e-18
G83	R00	56	4.35597802144252	2.58046685296921e-23	3.19225138674363	5.94393806267431	1103	241	14410	16.9465128139742	1.66725837799985	2.63383795454669e-21	1.96747695204637e-18
I20	R00	122	2.79579343853147	3.13830085325108e-23	2.26720823877176	3.44761492008785	1103	841	13876	59.1370011475201	1.03233348363528	3.19796897585558e-21	2.39279748556129e-18
E13	E14	72	4.2013713144176	3.14155520088639e-23	3.10376937098802	5.68712388446312	2107	185	13478	24.8498661226571	1.49773965520017	3.19796897585558e-21	2.39527876291583e-18
A46	M10	41	5.06704559514678	3.18863107413549e-23	3.57294301005001	7.18593915186377	337	360	15042	7.73428534999363	2.26562775789646	3.24156234996614e-21	2.4311717624746e-18
E10	K59	376	1.93668707490151	3.24066874229603e-23	1.69707766558912	2.21012679746071	1168	3287	11619	244.754303200306	0.617347844867503	3.29007707398616e-21	2.47084788256361e-18
D72	N30	38	5.45287828597386	3.42703495925953e-23	3.78332579154831	7.85919142043455	388	333	15015	8.23689914573505	2.07799360292273	3.47465798495669e-21	2.61294280468743e-18
D72	R06	70	3.71975632039308	3.54838081418465e-23	2.82806767980554	4.89259404288927	1068	333	14367	22.672701772281	1.58459465394688	3.5929122865539e-21	2.70546295177509e-18
I21	R06	53	4.62183927563455	3.6182972572384e-23	3.32977047935736	6.41527649494954	1068	187	14496	12.7321178120617	1.97540526749078	3.65884714029366e-21	2.75877074378142e-18
H26	R52	123	5.55331915048142	3.70407657248493e-23	3.8100994299114	8.09410729415553	5571	159	10091	56.4700369756471	1.10945823811033	3.74062673204124e-21	2.82417318269113e-18
K59	R33	38	5.78954720236901	3.82318258370736e-23	3.91995625743745	8.55082419475026	122	1168	14446	9.08427897488206	1.95136618891334	3.85580100654455e-21	2.91498556094768e-18
E03	R52	287	2.53154168226886	4.71544792886909e-23	2.09709209348115	3.05599516062564	5571	484	9930	171.896213183731	0.736162540610357	4.74939666230679e-21	3.59529327336624e-18
J42	J44	8	21.6873614889046	4.91124278393659e-23	9.70914755708761	48.4431455578279	110	48	15548	0.336605890603086	2.75135086397626	4.94007527785284e-21	3.74457706061245e-18
D51	L80	5	33.7471551885231	5.81474751946645e-23	12.5417447075827	90.8063837904226	54	50	15599	0.172128012240214	2.35583236053536	5.84117819000948e-21	4.43345424621719e-18
H53	R23	246	2.11830898898691	5.90404550889791e-23	1.8210807465579	2.46404942850789	1865	1252	12827	148.85758000765	0.720918982563924	5.92307828718317e-21	4.50153949825921e-18
E78	R39	309	2.2548064688315	6.45491209689886e-23	1.91296574432266	2.65773301324043	633	4485	10889	180.989736070381	0.768411128470701	6.46721120667613e-21	4.92154772828054e-18
L97	R53	151	2.52516462037939	7.6621422110126e-23	2.08963148123593	3.05147410788642	1030	1130	13689	74.1999234986612	1.01526822431499	7.66666709814509e-21	5.84200032878656e-18
D72	L97	72	3.71260187640253	8.15037671482156e-23	2.81410297213494	4.8979773765033	1130	333	14307	23.9889073058779	1.54660864615575	8.1445016070979e-21	6.2142547262157e-18
I95	R19	149	2.49987930229857	8.50447757344257e-23	2.07183543663914	3.016357581082	909	1249	13689	72.3792553869693	1.03151833063745	8.48722372496242e-21	6.48423892587129e-18
I95	K90	46	5.04213872979508	1.00096939216877e-22	3.54925900723942	7.16294948287626	212	1249	14283	16.8805304092822	1.39427122342949	9.97632827528208e-21	7.63189113059079e-18
M41	R10	2	115.958986637311	1.09048789452299e-22	22.1053718195017	608.29045047274	10	33	15657	0.0210378681626928	1.55492612696635	1.08543406681339e-20	8.31442495179054e-18
C78	J84	1	1223.33862433862	1.11729109632061e-22	62.972085628142	23765.4093058959	5	8	15686	0.00255004462578095	0.996325746031612	1.11066309829159e-20	8.51878596389649e-18
I63	I64	28	6.49952466618121	1.12009987211574e-22	4.26531114851863	9.90404203008016	325	201	15200	4.16454162947852	2.48934068441539	1.11200540038365e-20	8.54020147494646e-18
E78	L29	304	2.22614899116211	1.16026719754547e-22	1.89208613077831	2.61919330744925	662	4485	10855	189.281524926686	0.680673750378178	1.15038455756638e-20	8.84645724768544e-18
I20	M54	116	2.81153232623093	1.2220434155822e-22	2.2700657394384	3.48215202939324	854	841	14119	45.786943771516	1.32233063300753	1.21006104183201e-20	9.31747002210648e-18
K80	K81	3	112.518750290448	1.40179955768838e-22	18.165953959406	696.933901473907	5	184	15512	0.0586510263929619	1.917772902137	1.3862543096751e-20	1.06880207275951e-17
I21	J81	15	10.9957976748409	1.44058663438913e-22	6.12601850549604	19.7367289043549	91	187	15435	1.08485273492286	2.94005451853624	1.42276590594559e-20	1.09837527938999e-17
A46	R11	122	2.98151717874912	1.45676805818121e-22	2.37488388857104	3.74310707565787	2684	360	12776	61.5988779803647	0.974449611866997	1.436885906805e-20	1.11071280596026e-17
E11	R12	167	3.07445872039907	1.5753632981096e-22	2.43366114845419	3.88398213508145	362	4206	11297	97.0656636491139	0.776641242970479	1.55185496982386e-20	1.20113574664366e-17
I95	L84	170	2.37161209815793	1.61839332342685e-22	1.98671517303808	2.83107715713874	1117	1249	13502	88.9412852224914	0.926940920349324	1.59218579283458e-20	1.2339439894468e-17
H36	M14	52	4.53910105904011	1.63196302121706e-22	3.26938104805063	6.30193853863069	181	1241	14328	14.3198393471886	1.79059119127913	1.60346675969967e-20	1.24429020552695e-17
E86	L97	87	3.33542246302094	1.76370930747773e-22	2.58740864704681	4.29968533170144	1130	401	14254	28.8875430320031	1.55795922162315	1.73068231851531e-20	1.3447401614864e-17
M62	R42	84	4.22225702899735	1.95827863519322e-22	3.08895697909574	5.77135082798606	3066	164	12552	32.055590972842	1.3625685336138	1.9191382331659e-20	1.49308954540307e-17
L30	M14	30	6.1286431053496	2.08470081661357e-22	4.08576590693317	9.19295602545725	181	472	15075	5.44638531174296	2.26570588700226	2.04041095972659e-20	1.58948013762702e-17
E11	N30	197	3.00357402632423	2.21953285841085e-22	2.38984093783941	3.77491940520761	388	4206	11301	104.037230651536	0.914599645689966	2.16959336909661e-20	1.69228282789535e-17
I49	I50	28	6.77576508056888	2.25628805451804e-22	4.37529357671384	10.4932369958907	419	135	15172	3.60608185643249	2.65444094508673	2.20269760200676e-20	1.72030682716728e-17
R30	R45	130	3.16971671041861	2.27413056212807e-22	2.48741133119586	4.03918077332095	3400	277	12151	60.0408007140125	1.10172101953403	2.21727729807487e-20	1.73391084709455e-17
R23	R30	84	3.50295989030522	2.56818054233633e-22	2.68569146899211	4.56892689825317	277	1865	13640	32.9341450975392	1.32472517346464	2.50077810281524e-20	1.95810925450433e-17
N30	R06	78	3.43122775921302	2.75381051936412e-22	2.64149588188945	4.45706692799105	1068	388	14320	26.4174423052403	1.52675866078872	2.67811585521578e-20	2.09964283048917e-17
E55	M25	26	6.71368755165832	2.7621884733333e-22	4.34432957464868	10.3752718956496	312	198	15214	3.9382889200561	2.45087625674423	2.6828415305643e-20	2.10603060149297e-17
C22	I85	1	1676.57282741738	3.10393396949284e-22	45.8644932180963	61286.9836426153	17	2	15680	0.00216753793191381	0.996876287935217	3.01093442117025e-20	2.36659445503982e-17
I63	R73	155	4.62366104668521	3.12587356089162e-22	3.30847487221148	6.46166052346178	7121	201	8531	91.2483105954354	0.757951633592152	3.02836378208617e-20	2.38332229650182e-17
H26	R73	129	5.81750450382853	3.34344397399297e-22	3.89955435611212	8.67877597321332	7121	159	8547	72.18149942624	0.828960742575609	3.23503662179053e-20	2.54920885797094e-17
F10	K86	13	12.0817528432364	3.54981925607186e-22	6.53011570571741	22.3531646824035	158	102	15451	1.02741297972715	2.78771492939575	3.43036716323446e-20	2.70655969179199e-17
A46	I87	19	8.97327546634852	4.01491519892292e-22	5.30304558975712	15.1836659202962	84	360	15273	1.9278337370904	2.77209446527008	3.87000264654713e-20	3.06117209341878e-17
N04	N18	5	32.2007450461255	4.03256742141066e-22	11.9292358772008	86.9198993296189	34	85	15584	0.184240724212674	2.34100012893678	3.88210988693757e-20	3.07463103045456e-17
I64	L97	84	3.36964617174198	4.12134475947406e-22	2.59768617170363	4.37101118927266	1130	325	14327	23.4125972204514	1.7998370517544	3.96257164169104e-20	3.142319311861e-17
I47	R00	48	4.72209357063648	4.15506706838519e-22	3.35962772860231	6.63709478880953	1103	185	14458	13.0087339028433	1.80645517708721	3.9899633328593e-20	3.16803088629029e-17
K25	R51	118	2.90395273092477	4.39056332007114e-22	2.32152424329618	3.63250200285311	2024	416	13376	53.6774193548387	1.12194451567111	4.2107987464003e-20	3.34758500338824e-17
I48	R73	353	2.32783277176832	4.80374281633934e-22	1.95429023166053	2.77277413842175	7121	574	8356	260.579752645671	0.436498485711454	4.60127350542454e-20	3.66261371031793e-17
F22	G24	1	1131.975	5.61345966986154e-22	45.8754026575606	27931.4692928112	5	6	15688	0.00191253346933571	0.997243432622499	5.37011584101121e-20	4.27998232528593e-17
A46	R06	77	3.42383401968979	5.81127903992212e-22	2.63305827529134	4.45210024570689	1068	360	14347	24.5110289430065	1.61235303526437	5.55239311276769e-20	4.43080970398862e-17
R06	R35	148	2.46109144987133	6.11969602814696e-22	2.03978699580798	2.96941354027533	1131	1068	13647	77.0054825959454	0.933664898574157	5.83975248643385e-20	4.66596223666065e-17
M48	R45	102	3.60718294214342	6.13371184153507e-22	2.74249428660483	4.74450169017446	3400	219	12181	47.4690807089124	1.08750771247507	5.84581074197302e-20	4.67664859357841e-17
K25	R73	283	2.71392903515202	6.43584955467608e-22	2.20006236261744	3.34781910412687	7121	416	8444	188.852224913936	0.581014023459322	6.12610922966639e-20	4.90701349296278e-17
I48	I95	124	2.76085959902797	6.54710728272309e-22	2.22946287631888	3.41891574266995	1249	574	13999	45.7048323345659	1.42028436308513	6.22424183006511e-20	4.99184194771222e-17
M35	M79	8	20.3167899529246	7.2090113012032e-22	8.99544600567383	45.8867691197196	98	72	15536	0.44982787198776	2.63404337221605	6.84496969688964e-20	5.49651066660238e-17
K21	R43	1	1487	7.39775851528282e-22	49.8679380749748	44340.4938194072	7	5	15687	0.00223128904755833	0.996784516360433	7.01544898007138e-20	5.64042097997739e-17
K30	R80	146	2.66713547772207	7.53879089147066e-22	2.17242031598834	3.27450981937969	2402	447	12995	68.4491903608313	1.08178637459363	7.14031194435007e-20	5.74795111520181e-17
G56	R23	94	3.23593020058531	8.78898816792904e-22	2.52211645095672	4.15176874925344	1865	339	13588	40.3056865995155	1.20158710070526	8.31409929111352e-20	6.7011640286375e-17
E78	K25	216	2.57202848316659	8.8394776014757e-22	2.10730267540079	3.13924079129358	416	4485	11013	118.944281524927	0.855330665466009	8.35149900526041e-20	6.73965969724515e-17
E86	R19	65	3.61316963102992	9.11457502492997e-22	2.73869234283139	4.76687161183649	909	401	14453	23.2378554124697	1.4452039709849	8.60075213831418e-20	6.94940772775785e-17
K25	K59	86	3.17878910705154	9.39778378427081e-22	2.48269532414304	4.07005245019239	1168	416	14200	30.9759020782864	1.44403034113474	8.85703367900776e-20	7.16534024631728e-17
F98	R06	87	3.14107122883923	9.42967476902945e-22	2.46215726994705	4.00718856795599	1068	472	14245	32.1366823919419	1.40907435499517	8.87611793536605e-20	7.1896555276465e-17
H36	K59	181	2.27851600103843	9.66887063074752e-22	1.91891509789128	2.70550540390939	1168	1241	13470	92.4064771133495	0.962343950672843	9.0900498303495e-20	7.37203041241345e-17
G40	I64	22	7.52683419546915	9.70352514059818e-22	4.69206467816242	12.0742651459509	325	204	15191	4.22669896723193	2.13766188667468	9.11139500424764e-20	7.39845274344908e-17
I10	R12	183	2.93035351974682	1.09877641463096e-21	2.33768631468872	3.67327801713037	362	4512	11007	104.127502231289	0.807565626551361	1.03045765969911e-19	8.37762077335375e-17
I10	K30	233	2.54620028316543	1.10491468399738e-21	2.09203036663721	3.09896834452402	447	4512	10972	128.577330103277	0.852695192823733	1.03494127864103e-19	8.42442200813802e-17
M20	O92	8	18.2311899976664	1.35640720234803e-21	8.42207706025906	39.4648833480025	108	72	15526	0.495728675251817	2.58907650694536	1.26894806310461e-19	1.03419267143026e-16
I61	I63	16	9.41418178005372	1.38583202776476e-21	5.46324645734264	16.2223724080359	201	133	15380	1.70425857452505	2.65222973609857	1.2948868009427e-19	1.05662762956924e-16
M85	R42	110	3.23040672064191	1.41512005579045e-21	2.50948303138564	4.15843719612893	3066	256	12486	50.0379956649241	1.12091609794486	1.32063437764679e-19	1.07895828653743e-16
K30	R45	179	2.52763570000835	1.58268465236041e-21	2.07876327372276	3.07343424463865	3400	447	12030	96.8889455565472	0.87877905367889	1.47520527285109e-19	1.20671791319219e-16
B02	R52	108	5.92543237520411	1.63044204080751e-21	3.94418451625196	8.90190321686109	5571	140	10095	49.7220451357899	1.10364331312324	1.51786389989461e-19	1.24313053401369e-16
F32	R48	3	76.0245972639369	1.63376632393882e-21	18.6269547799442	310.289011672853	12	84	15605	0.06426112456968	1.91014782951615	1.5191038215697e-19	1.24566513368715e-16
E87	N04	30	6.99854149617535	1.71816374204366e-21	4.44081860557387	11.0294041310788	85	1175	14468	6.36714267499681	2.07309112768934	1.59563208906357e-19	1.31001394512119e-16
J00	R42	168	2.54846630592476	1.97535185774671e-21	2.0911135768908	3.1058478048287	3066	448	12352	87.5664924136172	0.932190357875065	1.83224698776032e-19	1.50610702393898e-16
E87	R19	140	2.4788360432905	2.00850355875838e-21	2.0458675413498	3.003433998206	909	1175	13754	68.0909728420247	1.02912603151154	1.86073333945969e-19	1.53138353837533e-16
E10	I73	230	2.22105746188033	2.05135488741536e-21	1.87947848759291	2.6247154631135	710	3287	11931	148.78044115772	0.62504360759799	1.89812564794884e-19	1.56405553390984e-16
H36	R51	265	2.02421535068433	2.14400033401704e-21	1.74670833640676	2.34581108966088	2024	1241	12698	160.129032258065	0.723209783208284	1.98144612687429e-19	1.63469305467129e-16
R00	R23	219	2.13497833921849	2.23403697148403e-21	1.82085687541788	2.50328983593841	1865	1103	12949	131.142101236772	0.735413332952168	2.06215676623244e-19	1.703341488908e-16
M54	R19	113	2.69600690855645	2.39240851292984e-21	2.18190498353721	3.33124187617042	909	854	14048	49.4890985592248	1.17498999977598	2.20567336237407e-19	1.82409187068336e-16
I73	R06	122	2.65190346650653	2.40647693853739e-21	2.15423119218231	3.26454840185705	1068	710	14042	48.3411959709295	1.31779372520667	2.21596418090318e-19	1.83481834178783e-16
R19	R82	108	2.78163648724993	2.47285978960592e-21	2.23697031405623	3.45892008426789	803	909	14094	46.5336605890603	1.19730672136254	2.27434492953563e-19	1.88543194658503e-16
K22	M67	1	707.649787085128	2.52035471621381e-21	56.3462238250251	8887.34305810251	9	8	15682	0.00459008032640571	0.993393065482396	2.31523428117737e-19	1.92164445337722e-16
C91	D72	5	46.8059825480199	2.66750952710768e-21	13.3653125193624	163.916855600026	333	10	15360	0.212291215096264	2.30722619785991	2.44746406611703e-19	2.03384263894325e-16
E11	F98	225	2.55378505423344	3.0816147521101e-21	2.09077205825141	3.11933483015863	472	4206	11245	126.560754813209	0.82513823307616	2.8240110189259e-19	2.34957716774635e-16
E66	I48	103	2.88834685532881	3.11873095686988e-21	2.29653165624291	3.63267257127041	574	1118	14109	40.9111309447915	1.31117817106632	2.85459353909417e-19	2.37787641806544e-16
D47	I42	2	128.539277874128	3.47918243186578e-21	24.6150143748989	671.230400468535	76	7	15617	0.0339155935228867	1.53684408854649	3.18069861531902e-19	2.65270264517606e-16
M77	R73	141	5.28651044121973	3.51114541053341e-21	3.59854599488113	7.76624577951194	7121	173	8545	78.5371031493051	0.836191006455063	3.20607523145054e-19	2.6770728182612e-16
H53	I95	179	2.26176758328646	3.5168613929323e-21	1.90319763485118	2.68789352567973	1249	1252	13376	99.6906795868928	0.838066759814886	3.20745331225028e-19	2.68143096904123e-16
I95	R00	167	2.33051779862505	3.79177964881727e-21	1.94829214470111	2.78773038452164	1103	1249	13513	87.8265332143312	0.919398642093165	3.45405303851939e-19	2.89104239324073e-16
M62	R51	67	4.37438161722267	4.05016859671366e-21	3.15621188810738	6.06271543593041	2024	164	13577	21.1612903225806	1.61749286281911	3.6850251152319e-19	3.08805104656433e-16
I83	R73	215	3.15191044428164	4.36922570616245e-21	2.45947824005755	4.03928739314206	7121	309	8483	140.277253601938	0.61250210968452	3.97057942748934e-19	3.33131613966356e-16
E11	E55	92	4.0611459303785	4.90117613524055e-21	2.96747521189106	5.557891840761	198	4206	11386	53.0911640953717	0.781837770170409	4.44869255275495e-19	3.73690174431416e-16
E55	M54	42	4.76050514481453	6.00886882784424e-21	3.34357278181508	6.77790217609773	854	198	14688	10.7798036465638	1.86802116822612	5.44763619237793e-19	4.58146203778984e-16
F98	I95	96	2.93207750695246	7.08844725611945e-21	2.32155405396804	3.70315672473028	1249	472	14073	37.5830677036848	1.33001689201684	6.41874894350151e-19	5.40458661042827e-16
L84	R11	304	1.94566219226699	7.89775441016046e-21	1.68901519016646	2.24130688016139	2684	1117	12201	191.12762973352	0.666744235836671	7.14311132862022e-19	6.02164285002684e-16
G56	R11	133	2.90693524529413	8.06959050874188e-21	2.31158376426256	3.65562029417914	2684	339	12808	58.0056100981767	1.18330896692569	7.28988066752399e-19	6.15265928339025e-16
K30	R53	80	3.1713449149812	8.43553438678695e-21	2.46477472188731	4.08046564274887	1030	447	14301	29.3516511538952	1.41614690562699	7.61144756592392e-19	6.43167319320571e-16
M51	M54	13	19.188955597486	8.78076129212762e-21	8.51173489934629	43.2598079329949	854	25	14832	1.36108631901058	2.56790413600478	7.91358327090154e-19	6.6948914471827e-16
H57	K52	1	608.275	8.90721357871326e-21	39.9295079072661	9266.2918983199	8	10	15681	0.0051000892515619	0.992660825882416	8.01806964945682e-19	6.79130499308993e-16
E13	F10	13	11.3279720555818	9.00838195688057e-21	6.1441472531509	20.8853963951196	102	185	15424	1.20298355221216	2.66789619834451	8.0995764422448e-19	6.86844082302359e-16
I95	M54	147	2.41626993848198	9.95963244008549e-21	1.99906046328803	2.92055219080711	854	1249	13742	67.9998724977687	1.10093157474943	8.94431301995663e-19	7.59372175394318e-16
K59	L89	91	3.00418244703716	1.20417409547252e-20	2.36086284495101	3.82280241073192	489	1168	14132	36.411577202601	1.29814907265577	1.08014416363885e-18	9.18122539093023e-16
F40	K22	1	600.284523809524	1.25340778020396e-20	33.2752838140744	10829.1040142177	8	9	15682	0.00459008032640571	0.993393065482396	1.12298561929085e-18	9.55660762016509e-16
H53	R39	105	2.80024378410058	1.30735578554683e-20	2.23803948677831	3.50367600603942	633	1252	13918	50.5237791661354	1.04075394354699	1.16994532710115e-18	9.96793418690181e-16
M85	R23	77	3.47294142853406	1.33661794108966e-20	2.63690755365564	4.57404058375392	1865	256	13654	30.4373326533214	1.31099530876617	1.19472960044995e-18	1.01910434918381e-15
L29	R06	106	2.74176848020137	1.59024668983972e-20	2.20141274046618	3.41475919569442	1068	662	14074	45.0730587785286	1.21561551023921	1.41977001015023e-18	1.21248358866829e-15
E14	L84	261	1.99538480102495	1.64565964973306e-20	1.72117155545702	2.3132850944101	1117	2107	12735	150.039461940584	0.794641281363959	1.46752421045494e-18	1.25473319993897e-15
E13	K80	16	9.01481089713216	1.70437171217288e-20	5.24034358660484	15.5079174042679	184	185	15345	2.17008797653959	2.42293996253986	1.51633396959885e-18	1.29949821194621e-15
F98	L60	39	4.62094731072857	1.80943669772596e-20	3.2599124306936	6.55022320461116	329	472	14936	9.89978324620681	1.87570055423925	1.60793124729739e-18	1.37960501018116e-15
R12	R45	156	2.67264880880265	1.99133773740488e-20	2.15773983050975	3.31043231171515	3400	362	12092	78.4648731352799	0.98237538546463	1.76751508484791e-18	1.51829545788435e-15
H36	R06	168	2.26898722030995	2.06013057202373e-20	1.90098521687721	2.70822884903184	1068	1241	13557	84.4949636618641	0.983111905186445	1.82644948213895e-18	1.57074655463949e-15
I10	R35	425	1.90815078305131	2.08643950722631e-20	1.66425302609807	2.187791972592	1131	4512	10480	325.326533214331	0.384537134469485	1.84762578662567e-18	1.5908058022847e-15
I45	R42	112	3.17680767966993	2.3912502661083e-20	2.46373422221756	4.09626450069203	3066	259	12485	50.6243784266225	1.13019836138272	2.11509137516737e-18	1.82320876539427e-15
G63	L97	38	5.52564576780705	2.52658515603888e-20	3.68725162452326	8.28062857121441	1130	113	14493	8.14037995664924	2.09314808091149	2.23220724475301e-18	1.92639485222184e-15
G63	H36	37	5.43807220612843	2.68504016291054e-20	3.65639532988985	8.08791901611946	1241	113	14381	8.9400102001785	1.93468018119934	2.36841359163259e-18	2.04720887221114e-15
O92	R52	85	6.92813208810949	2.68696669520912e-20	4.32883832927898	11.0881974745144	5571	108	10104	38.3570062476093	1.12771617582437	2.36841359163259e-18	2.04867775676219e-15
I83	R11	105	3.02275314799549	3.29564965595717e-20	2.36637948336388	3.86118822359298	2684	309	12810	52.8723702664797	0.97644681767559	2.90157976926622e-18	2.51276808018454e-15
E14	R81	92	3.16178220179005	3.44581945492037e-20	2.45104978199685	4.07860614051339	291	2107	13392	39.0881677929364	1.21405423478709	3.03029416770938e-18	2.62726504340404e-15
R30	R51	91	3.21697730354528	3.75008546566962e-20	2.4782184375701	4.17596076868536	2024	277	13488	35.741935483871	1.32420623473578	3.29406988859424e-18	2.8592526632998e-15
D32	G24	1	776.223316912972	3.83268266454185e-20	46.2899969955683	13016.2600308023	5	4	15690	0.00127502231289048	0.998161703317932	3.36274901907933e-18	2.92222889757993e-15
I95	R39	121	2.63129312383025	4.0407794954384e-20	2.12875295558093	3.25246923808821	633	1249	13937	50.4027157975265	1.24696465827352	3.54125554746783e-18	3.08089232629701e-15
E78	M10	188	2.74480574038279	4.12221990509985e-20	2.1992781458599	3.42565062387441	337	4485	11064	96.3563049853372	0.957039915600984	3.608480558718e-18	3.14298656664338e-15
J45	R06	82	3.07998266410879	4.44182379125827e-20	2.39966115061161	3.95318030997538	1068	488	14224	33.2260614560755	1.27801605184505	3.88379420830833e-18	3.38666854964487e-15
D72	R45	141	2.75629829930098	4.62229779402688e-20	2.20426190587737	3.44658694798138	3400	333	12106	72.1790131327298	0.956389064503544	4.0369655819654e-18	3.52427095305579e-15
F50	R45	123	3.38771980351966	4.67292521632897e-20	2.58228503442636	4.44437593610141	3400	227	12194	49.2031110544435	1.30449144567115	4.07651239266593e-18	3.56287183119002e-15
M85	R11	101	3.15973143181322	4.7165227992834e-20	2.4399736419842	4.09180761193363	2684	256	12859	43.8036465638149	1.18688108923351	4.10984320950129e-18	3.59611280831363e-15
H36	I73	125	2.54239684061007	5.26029654125174e-20	2.07147502533565	3.12037635795138	710	1241	13872	56.1717455055463	1.14004949087275	4.57843960944907e-18	4.01071309787739e-15
B02	R73	116	6.24797470879984	5.27861151036923e-20	4.01115669273217	9.73215233215248	7121	140	8553	63.5560372306515	0.857884603130451	4.58914178572522e-18	4.02467734608102e-15
E87	H53	170	2.24027769836917	5.300844112695e-20	1.87932795284617	2.67055260802641	1252	1175	13441	93.7842662246589	0.851276822093626	4.6032216329434e-18	4.0416285937243e-15
E11	K25	203	2.59636769133056	6.0958539384029e-20	2.10274702106837	3.20586600339596	416	4206	11279	111.545072038761	0.858066264670723	5.28758115510272e-18	4.64778383533529e-15
M54	R06	129	2.49678119451315	6.32135096370338e-20	2.04302342431095	3.05131906912766	1068	854	13905	58.1456075481321	1.13616868742605	5.47694777531323e-18	4.81971404227564e-15
I95	R61	40	5.091415299059	6.62066084017067e-20	3.47882667935861	7.45150941301602	136	1249	14353	10.8290195078414	1.79329341422702	5.7297648780796e-18	5.04792285758813e-15
N40	R52	167	3.20786968797006	6.71151637730447e-20	2.47066657234168	4.16504114727383	5571	260	10034	92.3409409664669	0.847879316762334	5.80180914044874e-18	5.11719566187579e-15
G56	R42	137	2.74382839527756	6.82565021383567e-20	2.19417566842036	3.43117206661555	3066	339	12430	66.2612520719113	1.03682072692871	5.89379049324916e-18	5.20421700553901e-15
R63	R81	32	5.19952111076165	6.84709655310272e-20	3.53652118099815	7.64452364275837	291	398	15041	7.38352671171746	1.97683684689288	5.9056207770511e-18	5.22056876691317e-15
J44	R09	4	43.2140280079443	6.86093826922898e-20	12.9462610769346	144.24645120115	14	110	15578	0.0981767180925666	2.18681786404021	5.91087274957473e-18	5.23112238337364e-15
G63	R52	89	6.28849521778057	6.88307946331212e-20	4.00737892574348	9.86808905192624	5571	113	10103	40.1327935738875	1.12963594423249	5.92325500767757e-18	5.24800393680233e-15
I20	L97	150	2.39297632666771	7.06258649552556e-20	1.97463032074539	2.89995329243729	1130	841	13877	60.5845977304603	1.29390706553626	6.07087832414145e-18	5.38486907351346e-15
L84	R42	328	1.88360572579847	8.55702729714506e-20	1.64201168397291	2.16074621447048	3066	1117	11843	218.329848272345	0.584985424369259	7.34719083638317e-18	6.52430546270825e-15
I10	I48	312	2.18990701436947	8.86672276493255e-20	1.84428334374906	2.60030149263069	574	4512	10924	165.108249394364	0.914038933858762	7.60453630160047e-18	6.76043277212282e-15
E78	L97	484	1.78948889470559	8.9370878128236e-20	1.57695385358907	2.03066849228747	1130	4485	10567	323.093841642229	0.581573140147955	7.65627258751388e-18	6.81408260288735e-15
R33	R80	59	4.62537295414511	9.60016263609183e-20	3.2270813607058	6.6295430990491	2402	122	13233	18.6818819329338	1.60809432651233	8.21508866654121e-18	7.31964400188822e-15
M25	R45	139	2.80769883537163	9.74440339747285e-20	2.23146445338643	3.53273507816082	3400	312	12125	67.6271834757108	1.02857477572531	8.32917081883764e-18	7.42962037040317e-15
I25	R11	213	2.16257190212757	1.05430629164901e-19	1.8267001356194	2.56019975073023	2684	814	12413	139.28190743338	0.609281844256609	9.00174503995283e-18	8.03855832067788e-15
D72	K59	70	3.33097991449595	1.0899016325156e-19	2.53581149488459	4.37549368837467	1168	333	14267	24.7956139232437	1.46069324226787	9.29525167462549e-18	8.30995499711519e-15
K80	R52	130	4.06315193716549	1.13826845374057e-19	2.94206816460013	5.61142799583489	5571	184	10073	65.3489736070381	0.98142075881633	9.69690259837428e-18	8.67872782554498e-15
E66	L97	164	2.2975568357858	1.18691280302186e-19	1.91463387951487	2.75706361939214	1130	1118	13614	80.5393344383527	1.01689793842612	1.01000186011609e-17	9.04961666664017e-15
J94	R34	1	421.853165073782	1.31638623350135e-19	44.8500119306611	3967.89399204391	7	5	15687	0.00223128904755833	0.996784516360433	1.11892829847615e-17	1.0036786837331e-14
D72	H36	72	3.28201629249827	1.33895671729556e-19	2.50831438730711	4.29437035434316	1241	333	14196	26.3453397934464	1.41660147484109	1.13582418355527e-17	1.020887549102e-14
I25	M10	67	3.48329636883991	1.33924315170331e-19	2.62194701802984	4.62761204163862	337	814	14614	17.4880785413745	1.87893945254979	1.13582418355527e-17	1.02110594101619e-14
I50	M10	44	4.26552223918123	1.41682472254765e-19	3.04326329880805	5.97867426721701	337	419	14986	9.00184878235369	2.16965830318157	1.20028667745162e-17	1.08025800970646e-14
H36	R53	158	2.27825904426585	1.53318280560396e-19	1.89988059086103	2.73199499892087	1030	1241	13585	81.4885885502996	0.946760309288235	1.29741978927052e-17	1.16897523013274e-14
A46	R45	140	2.66008184071695	1.61244556656149e-19	2.13800932935055	3.30963728837493	3400	360	12078	78.0313655488971	0.835197921421847	1.36298128849757e-17	1.22940912222481e-14
A20	I42	2	164.190425810709	1.6503657456735e-19	22.6426091616473	1190.60907404458	76	5	15619	0.024225423944919	1.55042922462558	1.39348988127216e-17	1.25832136278876e-14
E66	R42	345	1.84618900830007	1.66177355611921e-19	1.61386524038721	2.11195691503351	3066	1118	11859	218.525309192911	0.656384759412561	1.40156996445032e-17	1.26701924786309e-14
I95	K25	87	2.97965266355193	1.69583169902669e-19	2.33074452879119	3.80922485743933	416	1249	14120	33.1240596710442	1.36671423234345	1.42871478334022e-17	1.2929868789229e-14
D72	R42	133	2.74691755915402	1.78205212080425e-19	2.19207043339698	3.44220512344377	3066	333	12432	65.0884865485146	1.01976213769748	1.49969717384901e-17	1.3587256395072e-14
R30	R73	201	3.26142888912872	1.8502496748148e-19	2.49374152173373	4.26544543856663	7121	277	8501	125.750159377789	0.672367731678226	1.55537250778671e-17	1.41072286456254e-14
I95	L29	118	2.56668277734996	1.86339740417541e-19	2.08037570858213	3.16666862258011	662	1249	13905	52.7118449572868	1.14764939069898	1.56469972556557e-17	1.42074735081354e-14
R11	R61	64	4.54012671774548	1.88331623630969e-19	3.19338014262809	6.45483772446284	136	2684	12942	23.2706872370266	1.42122475841953	1.5796858793997e-17	1.43593446437432e-14
I12	R62	1	447.135289323553	2.11277640434582e-19	33.4720572872116	5973.040893272	6	8	15685	0.00306005355093714	0.99559201681509	1.77020480164118e-17	1.61088636949347e-14
H53	M54	136	2.41166069678178	2.15338893970553e-19	1.98342443830011	2.93235638529626	854	1252	13728	68.16320285605	0.986099308255086	1.80225180798955e-17	1.64185139707848e-14
J45	R45	195	2.32658088636475	2.23590300941082e-19	1.9284117802569	2.8069620172496	3400	488	12005	105.775851077394	0.876268257037159	1.8692590455321e-17	1.70476424952528e-14
J00	R06	77	3.07799706854909	2.26293844294406e-19	2.38370302541168	3.97451605883689	1068	448	14259	30.5026137957414	1.30800258889528	1.88978906442793e-17	1.7253774158227e-14
E28	F84	1	1215.2782122905	2.2931443609667e-19	49.0749439570164	30094.8103896274	3	11	15685	0.00210378681626928	0.996968065348072	1.91291894750444e-17	1.74840791801906e-14
N40	R42	110	3.11456871428286	2.37783818739171e-19	2.40945857590102	4.02602409230549	3066	260	12482	50.8198393471886	1.09898322860729	1.98140188631345e-17	1.81298272597681e-14
F98	I50	46	4.12852620118019	2.43754917762793e-19	2.97140286150746	5.736256370563	419	472	14853	12.6079306387862	1.78821306424294	2.02894036078866e-17	1.85850937048242e-14
E87	I83	70	3.2885910660322	2.49651816290517e-19	2.50073537773889	4.32466037624714	309	1175	14284	23.1464363126355	1.55600874211791	2.07575820426068e-17	1.90347027330705e-14
I20	R07	15	15.8331023613308	2.56193719330552e-19	7.37581268134777	33.9877300596754	30	841	14842	1.60844064771133	2.61681239324991	2.12783116888431e-17	1.95334901303579e-14
G47	R45	123	2.8846513439963	2.82985016179986e-19	2.27085638474966	3.66435034478722	3400	290	12131	62.8586000255004	0.957387290502673	2.34779026753461e-17	2.1576192558643e-14
I25	R23	204	2.14953623104748	2.93433548147056e-19	1.81335072504747	2.54804872811621	1865	814	13223	96.781206171108	1.0679948029298	2.43183053026873e-17	2.23728408784723e-14
M85	R80	94	3.11649857357698	3.16019838604228e-19	2.40421165195069	4.0398121152216	2402	256	13134	39.2013260232054	1.24068442458785	2.61617074857539e-17	2.40949325943794e-14
M72	R52	93	5.84549053551255	3.2993579066244e-19	3.79541088820106	9.0029144688897	5571	120	10100	42.618895830677	1.10770750675129	2.72841153568956e-17	2.51559543590577e-14
A02	C91	1	536.509894358613	3.53813306414741e-19	43.0779951293611	6681.90025743566	10	4	15685	0.00255004462578095	0.996325746031612	2.92269724242599e-17	2.69764955475919e-14
R05	R35	224	2.02582607750817	3.66615936572639e-19	1.73211742957436	2.36933779791167	1131	1918	12873	138.292617620808	0.691806202972483	3.02517663246546e-17	2.79526320839809e-14
I95	M10	79	3.16050239320748	3.75063164188324e-19	2.43228688356408	4.1067422782108	337	1249	14191	26.8336733392834	1.52316867959308	3.09153415713933e-17	2.85966909535388e-14
D22	M43	2	101.883768809363	3.82412464104161e-19	19.1378800175923	542.395622569366	8	39	15653	0.0198903480810914	1.55654844929236	3.14870824250775e-17	2.91570383256218e-14
G40	R42	89	3.47402460602257	3.97612667246688e-19	2.61052725730231	4.62314535482847	3066	204	12517	39.8740277954864	1.1387405854814	3.27033201879436e-17	3.03159778142237e-14
E86	K30	41	4.27933971656573	3.98954620686515e-19	3.04189465529498	6.02017837070726	447	401	14891	11.427196225934	1.75688848984483	3.27783351877622e-17	3.04182950542433e-14
K59	M14	46	4.32419788259169	4.0254788736636e-19	3.0650944184924	6.1005257179019	181	1168	14395	13.4774958561775	1.69884867289806	3.30379587430012e-17	3.06922636722481e-14
K59	R35	152	2.28468494223465	4.11212978104707e-19	1.89881128436993	2.74897528166196	1131	1168	13551	84.2157337753411	0.844339921297654	3.37128317371972e-17	3.13529335155934e-14
N30	R51	112	2.82402540442701	4.2213046659092e-19	2.23502458298936	3.56824687546943	2024	388	13398	50.0645161290323	1.14592973266488	3.45707168906817e-17	3.21853374252247e-14
E87	K92	21	9.54475369934485	4.5139131382216e-19	5.30863085594748	17.161171242316	47	1175	14497	3.52065536146883	2.28289968267738	3.69273934789384e-17	3.44163307223706e-14
E83	K74	6	26.4894029569799	4.59234229043617e-19	9.95484017786204	70.4871656882745	21	327	15356	0.437778911130945	2.2835130740533	3.75287393284358e-17	3.50143137934306e-14
E87	R30	60	3.63146938086583	4.71314155194413e-19	2.69911191499907	4.88589220435144	277	1175	14306	20.7493943644014	1.48783401457116	3.84746764055653e-17	3.5935347762798e-14
I63	R47	15	9.02411538921626	4.82526693161761e-19	5.14255808664504	15.8354377696523	131	201	15381	1.67863062603596	2.57850434779567	3.93478585241909e-17	3.67902477201185e-14
E10	R53	324	1.8853454165709	4.89360761139264e-19	1.63830503906512	2.16963706698554	1030	3287	11705	215.836414637256	0.583832660687954	3.98625120011359e-17	3.73113112330632e-14
I46	I50	20	7.58381340406564	5.44071897864261e-19	4.52658744800835	12.7058686943055	419	96	15203	2.56432487568532	2.55868858334332	4.42718909846965e-17	4.14827618526606e-14
I25	R45	255	2.03920530309526	5.5161605209379e-19	1.74017402483533	2.38962207734674	3400	814	11739	176.437587657784	0.528832153554684	4.48379167290949e-17	4.2057965891891e-14
K90	R45	108	3.41653417367146	5.60966171617156e-19	2.5776378311888	4.52845066852605	3400	212	12194	45.9518041565727	1.21507563435915	4.55493778007988e-17	4.27708657549501e-14
K59	K90	49	4.25829751041094	5.61881196386831e-19	3.034507763374	5.9756306792276	212	1168	14367	15.7857962514344	1.57468712051206	4.55751402324616e-17	4.28406318185139e-14
R52	R61	99	5.1511130102496	5.73969239740786e-19	3.47648844256911	7.63240427307569	136	5571	10090	48.3014152747673	1.02029903285656	4.65061473794221e-17	4.37622846840362e-14
J42	J45	12	12.1022473160924	5.82333047768335e-19	6.20062318276689	23.6209145085491	488	48	15174	1.49330613285732	2.38237968760197	4.71337401561536e-17	4.43999832270967e-14
I25	M54	106	2.69170513008501	6.69316535058022e-19	2.15110300797066	3.36816808887321	854	814	14136	44.3169705469846	1.23948747172618	5.41166905784718e-17	5.10320392154989e-14
L30	R42	171	2.3564438663993	7.15742087549612e-19	1.94188814089534	2.85949925670315	3066	472	12331	92.2575545072039	0.883116061432101	5.7809062992818e-17	5.45717554652202e-14
H53	R82	136	2.40097083693308	7.21456123110869e-19	1.97142080251199	2.92411490862721	803	1252	13779	64.0925666199158	1.07361118681576	5.82089122821039e-17	5.50074221065882e-14
I10	I64	191	2.71901755030966	7.26352929047288e-19	2.16569281413779	3.41371425837937	325	4512	11052	93.4846359811297	1.022954652118	5.85420497623789e-17	5.53807790752105e-14
E87	I73	123	2.49851554938115	7.97343570890072e-19	2.03150736456591	3.072880787628	710	1175	13936	53.184368226444	1.19439151032072	6.41958400871315e-17	6.07934605625135e-14
L97	M10	79	3.14369045470547	8.77513357190039e-19	2.41311784108133	4.09544428654082	337	1130	14310	24.2770623485911	1.66217119397644	7.05015868482134e-17	6.69060059189545e-14
L60	L84	64	3.37303117816482	9.28998414268411e-19	2.54360692909645	4.47291568470188	1117	329	14316	23.428088741553	1.41189872686293	7.45594569430474e-17	7.0831484095895e-14
L30	L89	52	3.77590888748374	9.42503481050417e-19	2.76957054590654	5.1479056735534	489	472	14789	14.7142674996812	1.75391733534108	7.55638043245942e-17	7.18611779126891e-14
J00	R80	134	2.50288917844036	9.59965538034102e-19	2.03089701280327	3.08457504248675	2402	448	12982	68.6023205406095	0.955752095850665	7.68829542514812e-17	7.31925724474101e-14
E55	K59	50	4.02004020895717	9.97402379247176e-19	2.88953601885041	5.59284368708506	1168	198	14382	14.7433380084151	1.69575578389951	7.97974233008404e-17	7.60469444057009e-14
I25	I46	29	6.58717443311307	1.05236699482888e-18	4.12309073267957	10.5238690646177	96	814	14817	4.98176718092567	2.32631883584675	8.4106626332e-17	8.0237721520728e-14
L29	R00	109	2.5988355641246	1.05880848604123e-18	2.09043790215842	3.23087630700975	1103	662	14042	46.5501721280122	1.20998105509551	8.4532830385564e-17	8.07288530182136e-14
E66	I21	48	4.18728830980049	1.0811362790023e-18	2.9843359712961	5.87513723589809	187	1118	14441	13.328190743338	1.77392530085637	8.62251418331908e-17	8.24312355925304e-14
M48	R73	159	3.58027467412205	1.13056245994558e-18	2.65295529233186	4.83173115627319	7121	219	8517	99.4198010965192	0.672028132565917	9.00728680862599e-17	8.61997347585507e-14
M62	R73	133	5.03338927658475	1.14907159693031e-18	3.39234620713673	7.46828479839093	7121	164	8546	74.4513578987632	0.82861423038925	9.14519456241665e-17	8.76109639079515e-14
I87	L90	3	52.4983640662457	1.17922114726094e-18	14.7104904176202	187.354612347312	25	84	15592	0.1338773428535	1.81873541477082	9.37536145702924e-17	8.99097163729104e-14
I48	R00	78	3.09611601492781	1.18607462736606e-18	2.38554189646793	4.01834668763755	1103	574	14099	40.3622338390922	0.933538550287913	9.42002707953388e-17	9.04322599635253e-14
E87	R70	46	4.29043287232339	1.19815533988955e-18	3.03254196270091	6.07009382172517	168	1175	14401	12.584470228229	1.79070245284318	9.50607220498218e-17	9.13533538898787e-14
I34	R06	33	5.59865172822137	1.19982202797147e-18	3.67414565894391	8.53120809122352	1068	106	14557	7.21713629988525	2.04882714391054	9.50940026223334e-17	9.14804305226847e-14
A46	H36	76	3.10018368501009	1.2242839824449e-18	2.38608814245053	4.02798987590291	1241	360	14173	28.4814484253474	1.38505103993856	9.69320168655362e-17	9.33455322415114e-14
E11	L40	146	3.08932868451965	1.24164222535132e-18	2.38465166621123	4.00224144105687	281	4206	11357	75.3465510646436	0.945181264823701	9.8204368746796e-17	9.46690114719114e-14
E27	E87	26	6.88736878924512	1.24466783433656e-18	4.23541580382247	11.1998091890428	1175	73	14476	5.46825194440903	2.0615116279483	9.83416570248611e-17	9.4899699028991e-14
H40	R42	113	3.01150513044471	1.25889122305991e-18	2.33845326965625	3.87827427144952	3066	258	12487	50.4289175060564	1.14838213162006	9.93624858200858e-17	9.59841613022028e-14
M65	R23	77	3.24107333589945	1.27102091984522e-18	2.46606430291118	4.25964414483343	1865	274	13636	32.5774576055081	1.21598112654043	1.00216122061633e-16	9.69089900335988e-14
M72	N62	5	27.4756653510038	1.28002303030142e-18	10.1355101614705	74.4819130417434	30	120	15553	0.229504016320286	2.28688605304548	1.00821648703855e-16	9.75953559453318e-14
K59	R12	73	3.17896458438193	1.29735505536938e-18	2.43317569878054	4.15334405724148	362	1168	14241	26.954991712355	1.4044193534813	1.02081358304064e-16	9.89168361966384e-14
E10	M14	84	3.72343281730677	1.33048968830772e-18	2.74347431352212	5.05342874058049	181	3287	12314	37.9285349993625	1.12663478860018	1.04580604417549e-16	1.01443186285022e-13
I25	I34	31	5.94038500047285	1.4635712322985e-18	3.80595960050039	9.27182042321291	106	814	14809	5.50070126227209	2.299404642931	1.14922748307517e-16	1.11589988606599e-13
I95	R55	29	6.78261322629347	1.58269552216766e-18	4.19326728695518	10.9708823762807	73	1249	14405	5.81263547112074	2.13867758216064	1.24148786098429e-16	1.20672620087673e-13
G43	R42	112	2.9315399826482	1.58835053345896e-18	2.2871801230213	3.75743326175495	3066	273	12471	53.360831314548	1.05568334879917	1.2446432314859e-16	1.21103786423578e-13
G40	R73	156	3.9255527269479	1.73681600031291e-18	2.83146846430225	5.44239302197048	7121	204	8529	92.6102256789494	0.746026520237028	1.35958455794515e-16	1.32423535943858e-13
I35	R52	118	4.18801452267645	2.09312824189734e-18	2.9647252725338	5.91605090854126	5571	163	10082	57.8906668366696	1.01485065873454	1.63682628516372e-16	1.59590562803463e-13
R33	R52	92	5.26423465083311	2.22130886989512e-18	3.48204760991556	7.95858344386737	5571	122	10097	43.3292107611883	1.06897303928157	1.7352837580446e-16	1.69363694785153e-13
E55	R73	155	4.16512372132195	2.32571019473416e-18	2.95691423472178	5.86701345957407	7121	198	8534	89.8863955119215	0.779409765709209	1.8149823316019e-16	1.77323773797506e-13
H53	R30	62	3.46803860425363	2.42677940512709e-18	2.59012116447824	4.64352476074851	277	1252	14231	22.1091419099834	1.44688813804956	1.89192020188052e-16	1.85029795743915e-13
I95	L30	94	2.77892479238787	2.49130299383719e-18	2.19483415472702	3.51845399576827	472	1249	14071	37.5830677036848	1.29995965816066	1.94023898636483e-16	1.89949396765117e-13
I48	I49	33	5.30941695408691	2.65110102453547e-18	3.50318673097141	8.04693285205743	135	574	15022	4.94007395129415	2.51698194919716	2.06258364913987e-16	2.02133197615707e-13
E87	R39	111	2.57896466147914	2.75868770340122e-18	2.07302057370062	3.20839011900648	633	1175	14001	47.4164860385057	1.20992845164972	2.14409932666489e-16	2.10336143945826e-13
G43	R11	115	2.91942318905736	2.86956468464866e-18	2.2733101271055	3.74917247549407	2684	273	12856	46.7124824684432	1.28168614890563	2.2280036596847e-16	2.18789959381037e-13
G35	R46	2	101.420170294153	3.03314217307952e-18	20.3840042068364	504.613854967971	12	40	15648	0.0306005355093714	1.54147725347997	2.35261368246641e-16	2.31261924986448e-13
A18	J93	1	815.333333333333	3.21705323029806e-18	40.8309476485419	16280.9947534535	11	2	15686	0.00140252454417952	0.997978002414788	2.49019516288402e-16	2.45284223544076e-13
D69	R16	1	815.333333333333	3.21705323029806e-18	40.8309476485419	16280.9947534535	7	6	15686	0.00267754685707	0.996142278740605	2.49019516288402e-16	2.45284223544076e-13
E86	R05	105	2.70833415120466	3.52252522349513e-18	2.14978383040311	3.41200532390555	1918	401	13484	49.0321305622848	1.08313747048343	2.72388372885787e-16	2.68574935665386e-13
D22	Q78	1	608.00611995104	3.68099914072039e-18	34.9793114869118	10568.2881161409	4	39	15656	0.00994517404054571	0.98572302314839	2.84354386508841e-16	2.80657779484226e-13
J00	R23	109	2.61311657536131	3.72727551240891e-18	2.08971288164352	3.26761551618402	1865	448	13494	53.2653321433125	1.01940080399283	2.87637774740503e-16	2.84186121443617e-13
H53	L29	114	2.50853024825687	3.78199623316338e-18	2.02814938900845	3.10269255338049	662	1252	13898	52.8384546729568	1.0949249552406	2.91565523556665e-16	2.88358302797542e-13
A20	H47	1	1222.4815270936	3.84441169173596e-18	47.1889259012895	31669.7414815338	6	5	15688	0.00191253346933571	0.997243432622499	2.96077948925665e-16	2.93117169436408e-13
G47	R51	83	3.10922367117146	3.85205497348592e-18	2.38366224682653	4.05563827268037	2024	290	13467	37.4193548387097	1.12855603530152	2.96367236582678e-16	2.93699931453434e-13
J00	R53	76	3.00866226053782	3.91535081649145e-18	2.32630206578973	3.8911750675472	1030	448	14296	29.4173148030091	1.33996564617609	3.00327890345463e-16	2.98525923003391e-13
E11	G47	146	2.85309263702243	3.96058146687648e-18	2.2294633029243	3.65116464790182	290	4206	11348	77.7597857962514	0.900285062415808	3.03491993911555e-16	3.01974533941997e-13
K25	R45	163	2.4101024503025	4.20659004525829e-18	1.96710489762355	2.95286429715643	3400	416	12045	90.1695779676144	0.847071412502314	3.22019536145299e-16	3.20731458000718e-13
R30	R82	47	3.97032998407047	4.36707282015624e-18	2.85711723781625	5.51728153600635	803	277	14665	14.1802244039271	1.66084128806857	3.33969375298709e-16	3.32967467172813e-13
E87	N30	77	3.06047258837299	4.86843780397313e-18	2.35511386394864	3.97708688635478	388	1175	14212	29.0641336223384	1.37543073992172	3.71937916196324e-16	3.71194040363931e-13
C85	G57	1	496.027867095391	4.95242045212981e-18	35.098193124531	7010.1513220986	6	7	15686	0.00267754685707	0.996142278740605	3.77975272645283e-16	3.77597297372637e-13
I25	R05	184	2.15065970651559	5.42846532207101e-18	1.80337481366647	2.56482298531488	1918	814	13150	99.531556802244	0.87987683703957	4.13893338481304e-16	4.13893338481304e-13
A46	R05	100	2.74575805432109	5.46077168853273e-18	2.16675974407624	3.47947543029665	1918	360	13520	44.0188703302308	1.16575353252554	4.15940596795383e-16	4.16356537392178e-13
A46	L03	8	18.6779562132743	5.58429477971724e-18	7.82578081136397	44.5790722631021	24	360	15322	0.550809639168685	2.53690339403808	4.24924706067406e-16	4.25774555479541e-13
K22	K92	2	135.376533646553	5.69437626864367e-18	24.5766529478004	745.699827437104	47	8	15645	0.0239704194823409	1.55078846144041	4.3286911126893e-16	4.34167718602737e-13
H52	R07	2	90.2993689154079	5.73392128617818e-18	18.6850194515982	436.391091143525	30	17	15653	0.0325130689787071	1.53880245812588	4.35441064207824e-16	4.37182828464655e-13
E15	L97	57	3.58239751335279	5.93563228054007e-18	2.63601481987102	4.86855075583535	1130	319	14306	22.9803646563815	1.27419930304132	4.50310729581868e-16	4.52562283229778e-13
O24	R45	155	3.06640568759897	6.46334372277702e-18	2.36395121236884	3.97759640374177	3400	285	12168	61.7748310595435	1.31328788307288	4.89858491195958e-16	4.92797642143134e-13
I11	M60	1	775.913912688698	6.72723361559613e-18	37.6139728884351	16005.8178828802	5	13	15681	0.00414382251689405	0.99403408014185	5.09136603406622e-16	5.12917927021127e-13
K59	R30	62	3.41525178176086	6.73106034800806e-18	2.54907371855831	4.5757581069164	277	1168	14315	20.6257809511666	1.54259959625479	5.09136603406622e-16	5.13209696233875e-13
H36	M85	60	3.45835137261448	6.96579343563549e-18	2.57064340741338	4.65260727410613	256	1241	14261	20.2534744358026	1.52111053593983	5.26369594152654e-16	5.31106920500028e-13
E87	R35	153	2.21591688914697	7.14554292893559e-18	1.8436063934095	2.66341431509459	1131	1175	13545	84.7204513578988	0.845218999315152	5.39417743184846e-16	5.44811920616694e-13
K59	L29	113	2.49955572505604	7.28510074191637e-18	2.01892114426692	3.09461260555029	662	1168	13981	49.2933826341961	1.1805933297608	5.49409006990518e-16	5.55452506067414e-13
L29	L50	18	8.14140377122575	7.50723133186698e-18	4.68956851851543	14.1340200285871	66	662	14988	2.78541374474053	2.32747651842062	5.65601633298615e-16	5.72388852898198e-13
G83	I69	13	9.5770299204292	7.60917162608028e-18	5.24173042220429	17.4979433715757	100	241	15370	1.53640188703302	2.4645715667644	5.72715982853397e-16	5.80161290630491e-13
K70	K76	3	47.6033893130385	7.76927498906276e-18	13.4158434901276	168.910935473887	32	29	15640	0.0591610353181181	1.9170780459931	5.84189715523758e-16	5.9236837154109e-13
E87	R00	151	2.22296928436495	8.11021074096576e-18	1.84695208008391	2.67553906379938	1103	1175	13571	82.6230396531939	0.862098933020544	6.0922464822161e-16	6.18363017944934e-13
I25	I48	106	2.66707332792243	8.35309373594033e-18	2.11849898162473	3.35769816186546	574	814	14416	29.7868162692847	1.79722620860654	6.26851999898396e-16	6.3688163189677e-13
I49	M31	4	61.3752023972582	8.63649873250407e-18	14.4696360680265	260.332426579003	9	135	15558	0.0774576055080964	2.21429698986671	6.46846606934944e-16	6.58489845859773e-13
I42	R06	26	6.62448860893796	8.92595420046185e-18	4.08482648627496	10.74313669807	1068	76	14580	5.17455055463471	2.12855337537677	6.678698508481e-16	6.80559378014214e-13
N04	R70	9	13.2931289615019	9.15377856133562e-18	6.44925067632371	27.3996602792698	168	85	15454	0.9103659314038	2.38807908130907	6.84244947459838e-16	6.97929846409034e-13
E14	R23	359	1.73566135250478	1.003550079514e-17	1.52862772459324	1.97073511235729	1865	2107	12085	250.513515236517	0.517360980318139	7.4941895996616e-16	7.65156758125449e-13
E87	M10	72	3.10947026874259	1.01843041906003e-17	2.37398195059466	4.07282176251262	337	1175	14258	25.2438480173403	1.47591719264499	7.59786959894638e-16	7.7650227301232e-13
R19	R80	232	1.97177903477909	1.07247587042719e-17	1.6849362279702	2.30745383561373	2402	909	12619	139.195333418335	0.732891626688467	7.99324757973813e-16	8.17709227407211e-13
K59	R39	98	2.68224088096084	1.10028253801236e-17	2.12855099669298	3.37995949106936	633	1168	13995	47.1340048450848	1.04037206179439	8.19248458112816e-16	8.38910421107524e-13
J45	R51	135	2.46758703319213	1.14640251255e-17	2.00072287067112	3.04339289345729	2024	488	13321	62.9677419354839	1.08819018940837	8.52755703115851e-16	8.74074595693747e-13
G40	R45	96	3.21500272554513	1.27786731819153e-17	2.42818524429915	4.25677676344087	3400	204	12190	44.2177738110417	1.10109478110217	9.49619821398764e-16	9.74309936755132e-13
B02	C91	3	52.6881685906903	1.33911951303425e-17	13.4220999945633	206.82628728481	10	140	15551	0.0892515619023333	1.87666281803254	9.94169106828592e-16	1.02101167271296e-12
E86	R06	73	3.03145263311941	1.36173152932062e-17	2.3265761866008	3.9498835756043	1068	401	14302	27.3025627948489	1.38659257584635	1.00997296160555e-15	1.03825220453051e-12
B27	M15	1	1214.86688102894	1.41093512484483e-17	36.9524736843674	39940.5341906882	8	18	15673	0.00918016065281142	0.986816250056642	1.04544945183473e-15	1.07576748593794e-12
I95	K30	89	2.76839526155601	1.60784777696609e-17	2.1744803868892	3.52452584553769	447	1249	14091	35.5924391176846	1.29837941780394	1.1901976092697e-15	1.2259035375478e-12
I45	R06	56	3.56013233365158	1.79363834946781e-17	2.61953508310773	4.83847012198622	1068	259	14427	17.634323600663	1.61299946703003	1.32643992197064e-15	1.36755955955173e-12
R05	R30	82	3.03883458518583	1.8028482823201e-17	2.33062377545819	3.9622506787077	277	1918	13585	33.8700752263165	1.25112185996993	1.33195898532457e-15	1.37458167285496e-12
C15	K85	1	455.290601129193	1.88474707518637e-17	36.3832115761706	5697.39510330494	10	4	15685	0.00255004462578095	0.996325746031612	1.39111849707246e-15	1.43702540747585e-12
E87	F98	86	2.790494728999	1.99769472942363e-17	2.18759214200347	3.55955787326964	472	1175	14137	35.3563687364529	1.25880729019524	1.47305836213641e-15	1.52314234644905e-12
E87	O92	32	5.23179302369198	2.09580902228737e-17	3.44086652883212	7.95487358006951	108	1175	14447	8.09001657529007	1.86011119423863	1.54391264641836e-15	1.59794958904301e-12
F10	K70	5	26.4443813038985	2.15235339490141e-17	9.61854981997503	72.7038187288603	29	102	15572	0.188575800076501	2.3357285882634	1.58403653083261e-15	1.64106184594258e-12
L30	R11	145	2.3780399784938	2.16372624997961e-17	1.93871069136688	2.91692523515599	2684	472	12687	80.7629733520337	0.836448802425592	1.59087085756698e-15	1.64973307929695e-12
I45	R52	160	2.99002373245058	2.28434661688273e-17	2.30429242804023	3.87982089939046	5571	259	10028	91.9857835012113	0.791978622276512	1.67793841815244e-15	1.74170007804224e-12
L84	R51	241	1.92556034169626	2.29861415946124e-17	1.65179819235604	2.2446946888983	2024	1117	12798	144.129032258065	0.737670896082424	1.68679342240734e-15	1.75257836588122e-12
E87	M54	132	2.31147079121325	2.70455218681432e-17	1.89713885481073	2.81629212594722	854	1175	13801	63.9710569934974	1.03355716449103	1.98277482195825e-15	2.06208581483658e-12
R11	R30	106	2.89763811776142	2.77706054822219e-17	2.24964591021868	3.73227921041484	277	2684	12843	47.3969144460028	1.14462382036413	2.03397676752354e-15	2.11736981499201e-12
R06	R82	104	2.5165887160195	2.87654752303436e-17	2.02032622669621	3.13475055756378	803	1068	13931	54.6732117812062	0.915334108262647	2.10482116980571e-15	2.19322365893755e-12
I95	L89	99	2.62970317020333	3.13697729720516e-17	2.0864739879759	3.31436615228837	489	1249	14059	38.936695142165	1.32421314365985	2.29318153428003e-15	2.39178834025407e-12
L97	M54	126	2.37608155778179	3.17650898572492e-17	1.9361966857664	2.91590395269993	854	1130	13840	61.5211016192783	1.02241339309508	2.31985562851146e-15	2.42192927616597e-12
B03	R52	119	3.55963814743354	3.2909259581346e-17	2.60349718086342	4.86692431772171	5571	181	10065	64.2835012112712	0.878244068339964	2.40111626486098e-15	2.50916649677973e-12
F98	M54	69	3.0306419127052	3.32910091232119e-17	2.32015906630437	3.95868996071692	854	472	14441	25.6973097029198	1.39066055369565	2.42664721854617e-15	2.53827299059929e-12
E78	R03	297	1.98652014750689	3.39760996889425e-17	1.68957893832279	2.33564837187671	639	4485	10871	182.705278592375	0.697919249204798	2.47421940858015e-15	2.59050772078342e-12
R30	R39	35	4.66494579907422	3.53420600051049e-17	3.1807058725445	6.84178926952816	633	277	14823	11.1781843682264	1.5636978470552	2.57123603539048e-15	2.69465536508922e-12
R40	R67	2	106.096608406175	3.56799499845917e-17	18.445514253566	610.256247700821	8	38	15654	0.0193803391559352	1.55727006743465	2.59334393381811e-15	2.72041778657519e-12
L29	R19	89	2.67730530338992	3.60215023593731e-17	2.1154939930323	3.38831672941098	909	662	14216	38.3627438480173	1.1930942117114	2.61567566418134e-15	2.7464594473904e-12
A46	I50	43	3.91883394085203	3.73079328526312e-17	2.79310590366338	5.49827324335666	419	360	14962	9.61621828381997	2.05123358386109	2.7065112657934e-15	2.84454334034887e-12
Q66	R73	120	4.77392635731245	3.91842294555815e-17	3.20673780543004	7.10702721826869	7121	151	8546	68.5497258702027	0.798890313981737	2.83992545136959e-15	2.98760157484081e-12
L97	R47	40	4.50493821074719	4.1685789669802e-17	3.0752008944629	6.59939593513764	131	1130	14477	9.43707764885886	1.97390609166262	3.01835995572085e-15	3.17833303337405e-12
L89	R42	176	2.23181320865209	4.64390078813939e-17	1.84299335379856	2.70266313660205	3066	489	12319	95.5803901568277	0.873947163602817	3.35933790883954e-15	3.54074215591688e-12
L29	M54	88	2.69339305985447	4.72066502716788e-17	2.1232411506881	3.41664731418814	854	662	14270	36.0415657274002	1.26466025423536	3.40960262726264e-15	3.59927104996415e-12
B27	E70	1	431.791210100048	4.72232982410564e-17	36.454316129162	5114.44648856041	5	18	15676	0.00573760040800714	0.991746048703274	3.40960262726264e-15	3.60054037438935e-12
M14	M89	3	95.0901701115166	4.94748147227784e-17	15.151215517198	596.793071920436	5	181	15515	0.057694759658294	1.91907666013237	3.56878642245813e-15	3.77220724853824e-12
K59	M25	65	3.20800925156549	5.03194157098498e-17	2.41593342746953	4.25977108521114	312	1168	14283	23.2319265587148	1.44555691368879	3.62627963213374e-15	3.8366038507975e-12
B15	M33	1	1485.74459404325	5.77067534085148e-17	32.1559199972979	68647.9192296234	3	28	15668	0.00535509371414	0.992294845403313	4.15472277019094e-15	4.39985141363221e-12
K25	R23	107	2.57081447338272	6.0124732811631e-17	2.04839884410161	3.22646494142731	1865	416	13524	49.4606655616473	1.09780017210427	4.32472665398378e-15	4.58421025322281e-12
E03	R45	187	2.218848863996	6.02739803158192e-17	1.83434017455878	2.68395707052568	3400	484	12001	104.908835904628	0.827909704451645	4.33137571081964e-15	4.59558962917963e-12
M14	R11	71	3.56650615940023	6.05956151779335e-17	2.61616511247797	4.86206551886617	2684	181	12904	30.9705469845722	1.17125347913407	4.35038858685644e-15	4.62011267924154e-12
Q66	R45	76	3.73453067820718	6.21934521697625e-17	2.69553189335389	5.17401386377866	3400	151	12223	32.7298227718985	1.19083370784803	4.46090287928837e-15	4.74193976068354e-12
F32	M19	3	48.600131252784	6.23394424897989e-17	12.9286240616952	182.693281707051	17	84	15600	0.09103659314038	1.87430050983544	4.46717179758902e-15	4.75307079263472e-12
D50	R52	96	4.84715779627144	6.48234395294538e-17	3.24532981068578	7.23961510001048	5571	130	10093	46.1704704832335	1.04010075676843	4.64081046659456e-15	4.9424631469232e-12
R42	R63	139	2.41766007714959	6.53371470072683e-17	1.95511776095798	2.98963078611641	398	3066	12373	77.7934463853117	0.829279282992732	4.67319959997108e-15	4.98163077356917e-12
M10	R73	219	2.56246141264182	7.05160453438558e-17	2.0411713864518	3.2168824895652	7121	337	8459	152.988461048068	0.514681275507891	5.03889023171723e-15	5.37649587724229e-12
D72	L89	38	4.09958626346338	7.11557780798674e-17	2.87126117078915	5.85338864418189	489	333	14914	10.3810404182073	1.77684167374889	5.07984297724671e-15	5.42527229969949e-12
K25	K86	22	6.00488989184622	7.44603866556348e-17	3.77207333691124	9.55938535456036	158	416	15146	4.19023332908326	2.14776255906447	5.31078782091569e-15	5.67723218055888e-12
I70	R23	72	3.24692260826395	7.83276658736356e-17	2.42925116637542	4.33981737663857	1865	214	13691	25.4437077648859	1.46497198763938	5.58139521919191e-15	5.97209288453535e-12
H26	I95	47	4.02252718404059	7.88674398491368e-17	2.83878978388438	5.69986725970427	1249	159	14337	12.6603978069616	1.81303490860593	5.61461059878379e-15	6.01324795129744e-12
M25	R53	58	3.33319961268732	7.90473326029563e-17	2.48098670892362	4.47814557734535	1030	312	14414	20.4870585235242	1.45724695630531	5.62216779320187e-15	6.0269638743124e-12
M47	M48	8	16.1016706419682	8.38873595267429e-17	7.04462488190322	36.8030664242235	219	33	15454	0.460729312762973	2.62323614384555	5.96084969908342e-15	6.39599172711651e-12
R06	R12	64	3.1266200685249	8.917105219285e-17	2.36400254050883	4.13525488462398	362	1068	14332	24.6472013260232	1.34163831349226	6.33039746223822e-15	6.79884687444385e-12
I47	R42	80	3.3825824080593	9.71168674094753e-17	2.50589202553034	4.56598434040298	3066	185	12527	36.1602703047303	1.12416091203892	6.88807028431204e-15	7.40467555563544e-12
H36	I83	66	3.14254470032403	9.93724365260639e-17	2.37263439294244	4.1622878024993	309	1241	14214	24.4465765650899	1.39668951804284	7.04149760495329e-15	7.57665142292974e-12
E78	E88	57	8.39026352868257	1.00323252583554e-16	4.67743686465165	15.0502345873959	73	4485	11197	20.8724340175953	1.40693912431144	7.1022714886101e-15	7.64914639323308e-12
K42	N39	3	51.0938001270146	1.02401944457365e-16	13.2429193621272	197.129978672617	70	22	15609	0.0981767180925666	1.86488976915285	7.24270524596641e-15	7.8076362551518e-12
E87	K25	78	2.81711788670146	1.07464910746448e-16	2.18548849978298	3.63129487451495	416	1175	14185	31.1615453270432	1.29651592519019	7.59375544009539e-15	8.19366211986293e-12
K06	M33	1	510.070290595338	1.11978094443336e-16	38.0391638918046	6839.57465752988	3	8	15688	0.00153002677546857	0.997794324899627	7.90534241743718e-15	8.53776981083215e-12
A46	I73	57	3.28187021170069	1.12411085473543e-16	2.44172220441853	4.41109642487494	710	360	14685	16.2947851587403	1.74571580802952	7.92856911371904e-15	8.57078321193029e-12
F98	M14	26	5.32461468181045	1.13034606437084e-16	3.46796739598761	8.17525607148259	181	472	15071	5.44638531174296	2.06639707877885	7.96517889814738e-15	8.61832356779547e-12
R00	R80	260	1.86262083969337	1.17996904007184e-16	1.60563314344225	2.16074039492124	2402	1103	12453	168.902588295295	0.619341976095606	8.30717815884372e-15	8.99667394602774e-12
I20	L29	84	2.74151907792348	1.22956205833587e-16	2.14426876432962	3.50512350860464	662	841	14279	35.4929236261635	1.21984610435906	8.64833571382089e-15	9.37479591378184e-12
H36	R70	44	4.01119837168987	1.27347410820804e-16	2.82444683161608	5.69658886722301	168	1241	14333	13.2913425984955	1.65478354482631	8.94894316869327e-15	9.7096033380322e-12
I31	N62	1	634.702570379437	1.3781871493214e-16	28.2943017096819	14237.7556081695	30	3	15666	0.00573760040800714	0.991746048703274	9.67586364640977e-15	1.0507987920001e-11
J00	R51	123	2.46376337627448	1.38525071767609e-16	1.98158340452212	3.06327251248621	2024	448	13349	57.8064516129032	1.07629377473462	9.71650790885129e-15	1.05618440969213e-11
G43	R52	164	2.78062524090149	1.39239270589838e-16	2.16551235003735	3.57046069499678	5571	273	10018	96.9579880147903	0.752230977050006	9.75762700930349e-15	1.06162981861222e-11
K59	N40	51	3.72138245338862	1.43563246756441e-16	2.67961244887102	5.1681680200521	260	1168	14321	19.359938798929	1.35277839851077	1.00514047281404e-14	1.09459797489448e-11
M14	R05	61	3.49893601604353	1.50059959950182e-16	2.55928479122021	4.78358379120817	1918	181	13660	22.1317098049216	1.42239630724639	1.04966253636712e-14	1.14413216464016e-11
I10	R81	148	2.81400704625475	1.50950556528812e-16	2.18647335054896	3.62164745999909	291	4512	11043	83.7047048323346	0.814798320837068	1.05492439803293e-14	1.15092251825393e-11
M14	R06	43	4.05073907549709	1.51249374185001e-16	2.84938483160608	5.75860686691106	1068	181	14492	12.3236006630116	1.72351950465254	1.05604473761313e-14	1.15320085347354e-11
R03	R52	336	1.95816185460215	1.55074893534617e-16	1.66705953124407	2.30009653341979	5571	639	9824	226.945620298355	0.564058901592677	1.08176443344436e-14	1.18236852575469e-11
J34	L97	11	23.3539941890905	1.65170887404646e-16	7.86194129669995	69.3733295634006	1130	16	14563	1.15262017085299	2.47886872184266	1.15113841957653e-14	1.25934543101672e-11
E66	R39	103	2.50988856896451	1.69700298527019e-16	2.00487419224352	3.14211268367385	633	1118	14050	45.1162820349356	1.17323541785245	1.18162550330526e-14	1.29387992611926e-11
I25	K59	126	2.33884158429816	1.70354905308203e-16	1.90301341448637	2.87448313017739	1168	814	13842	60.6115007012623	1.04355691538006	1.18510125503868e-14	1.29887097552239e-11
R30	R80	89	2.88608279149229	1.76333881783863e-16	2.22451393489548	3.74440175387765	2402	277	13108	42.4170597985465	1.05166297142847	1.22557673806843e-14	1.34445768166106e-11
J94	K65	1	332.286173633441	1.94191278422139e-16	24.8884426076646	4436.36039942291	5	5	15689	0.00159377789111309	0.997702494910678	1.34846211505428e-14	1.4806114023296e-11
I20	I70	46	3.82267526930343	1.966276941311e-16	2.72495151181515	5.36260779363742	214	841	14689	11.4735432870075	1.91378941540184	1.36413817461562e-14	1.49918785390257e-11
E66	I83	62	3.22310108618411	2.00871251239177e-16	2.41284182142726	4.30545447260864	309	1118	14333	22.0235879127885	1.45223915323794	1.3923116864301e-14	1.53154285507311e-11
K80	K86	13	8.75447456430916	2.07040239534951e-16	4.81642764563336	15.9123795758916	158	184	15369	1.8533724340176	2.29468685630067	1.43376776233809e-14	1.57857830633423e-11
E78	L60	161	2.54193441961236	2.08951796468671e-16	2.02366508955756	3.19293475336017	329	4485	11045	94.0689149560117	0.768948213281363	1.44569235224626e-14	1.59315297217538e-11
E78	F98	223	2.19582629026513	2.12117660963357e-16	1.81613312814682	2.6549006910851	472	4485	10964	134.956011730205	0.720358786130966	1.46626573528116e-14	1.61729110601512e-11
F50	R11	107	3.05499526481819	2.14236780666045e-16	2.32142930465593	4.02036626717126	2684	227	12894	38.8415147265077	1.43868690929583	1.47957276647487e-14	1.63344833418826e-11
M65	R05	82	2.91610316169213	2.15436473642524e-16	2.23721555925227	3.80100058506339	1918	274	13588	33.5032513068979	1.26637902026943	1.48651166813342e-14	1.64259539328742e-11
R73	R81	201	2.77140176745314	2.39424083811799e-16	2.1539384617321	3.56587149219944	291	7121	8487	132.105763100854	0.601782255784176	1.65053248374599e-14	1.82548892702306e-11
R05	R12	98	2.64183044888683	2.53356791116977e-16	2.08129318340386	3.35333252245189	362	1918	13516	44.2634196098432	1.12908294218269	1.7450034813653e-14	1.93171885387139e-11
I27	I31	1	349.54828396746	2.54464833033215e-16	31.0688195722877	3932.68893078835	3	9	15687	0.00172128012240214	0.997518852466325	1.75105335691493e-14	1.94016711946175e-11
N40	R45	94	2.93290602673617	2.71932352647713e-16	2.24886488124416	3.82501315815223	3400	260	12132	56.355986229759	0.727983445628172	1.86956557507889e-14	2.07334822276249e-11
G83	R73	171	3.07367268769676	2.75510327842028e-16	2.32070418317773	4.07094702529327	7121	241	8507	109.407178375622	0.639574589638852	1.89245810327166e-14	2.10062849463154e-11
H36	M54	134	2.2315050114746	2.85581271539421e-16	1.8353824275774	2.71312100487366	854	1241	13737	67.5643248756853	0.977429388046868	1.95986895126221e-14	2.17741440485232e-11
M72	R73	98	5.69516786055245	2.90552904695356e-16	3.57383672331174	9.07566278792204	7121	120	8555	54.4766033405585	0.835549066545606	1.99219480382171e-14	2.21532062184974e-11
F98	H36	87	2.65667713619573	2.91838042745855e-16	2.08821106212715	3.37989465432464	1241	472	14072	37.3423434910111	1.19856500626562	1.99920858662693e-14	2.22511915691577e-11
E55	R11	85	3.2093347236389	2.94183550497537e-16	2.39742536360504	4.29620438855556	2684	198	12901	33.8793828892006	1.30196214465878	2.01346721792502e-14	2.24300248076847e-11
I42	J81	7	15.4930472705109	3.0368979455911e-16	6.80210621259235	35.2882631091415	91	76	15538	0.440902715797526	2.47302706641264	2.07666622297393e-14	2.31548283861593e-11
E14	R05	368	1.68233562133591	3.0496552833424e-16	1.48413467710207	1.90700560163587	1918	2107	12041	257.632666071656	0.512716312973129	2.0835212103803e-14	2.32520967078441e-11
F50	R63	27	5.90775606109579	3.15662309767766e-16	3.74450920146006	9.32073598959384	398	227	15100	5.75965829402015	2.05040460306236	2.15467079751507e-14	2.40676728082433e-11
R35	R80	260	1.84298583316463	3.18714398344576e-16	1.5892524630464	2.13722920695348	2402	1131	12425	173.190233329083	0.583386071048425	2.17355807708249e-14	2.43003793017822e-11
M14	O92	11	9.93467868580866	3.25627466134763e-16	5.20846973739579	18.9494891141691	108	181	15420	1.24620680861915	2.41747173770493	2.21871904874397e-14	2.4827466155445e-11
I21	R52	126	3.36504728012089	3.44610111436978e-16	2.47343614842536	4.57806165914484	5571	187	10066	66.4144460028051	0.913698817340325	2.34511436810674e-14	2.62747979465124e-11
R12	R23	91	2.70316787165469	3.44792865977789e-16	2.11466077025741	3.4554556669894	1865	362	13562	43.0402907050873	1.06280986916556	2.34511436810674e-14	2.62887320664765e-11
G47	R39	45	3.81606407361407	3.65830916992107e-16	2.71862814161594	5.3565049191583	633	290	14820	11.7027922988652	1.85648819937439	2.48598736774182e-14	2.78927782660632e-11
E11	R70	105	3.61904369472803	3.74264646592055e-16	2.59247319346904	5.05211675759883	168	4206	11429	45.0470483233457	1.20288367905417	2.54103365800634e-14	2.85358079794112e-11
K30	L97	80	2.78990697666713	3.77722437383227e-16	2.16166086073252	3.60074102272376	1130	447	14201	32.2013260232054	1.28668104567508	2.56222840198258e-14	2.87994472382841e-11
I10	K25	205	2.31014288924944	4.01994852788246e-16	1.88287491896049	2.83436786746094	416	4512	10975	119.660334055846	0.771692855732486	2.72445311563021e-14	3.06500975508398e-11
H53	L97	148	2.1634526204103	4.09543776958169e-16	1.79155085166134	2.61255617523769	1130	1252	13464	90.1925283692465	0.708324799937087	2.77314966910973e-14	3.12256652741756e-11
E86	R70	24	5.65637670055858	4.31880892651762e-16	3.58517238903416	8.92414475702276	168	401	15153	4.29478515874028	2.23928404317905	2.9218064472257e-14	3.29287586602336e-11
M89	R41	1	474.92324013979	4.38910679025395e-16	37.2970055620747	6047.45825102455	17	5	15677	0.00541884482978452	0.992203364788153	2.96410493554395e-14	3.34647447222912e-11
M89	R48	1	474.92324013979	4.38910679025395e-16	37.2970055620747	6047.45825102455	12	5	15682	0.00382506693867143	0.994492122194428	2.96410493554395e-14	3.34647447222912e-11
E11	I64	189	2.5976958878947	4.44894248882622e-16	2.05366629287526	3.28584247080249	325	4206	11356	87.1445875302818	1.10805552907063	3.00185504478367e-14	3.39209620060555e-11
L97	R82	99	2.5173491427625	4.55229178271023e-16	2.00340113216528	3.16314421751276	803	1130	13864	57.8471248246844	0.764956165647434	3.06887256386155e-14	3.47089486972741e-11
E78	M25	158	2.53401766159202	4.58544097524025e-16	2.01230133998067	3.19099599134689	312	4485	11059	89.208211143695	0.817696100562377	3.08848893248404e-14	3.49616947157193e-11
H36	L30	87	2.64048077012104	4.6633171555345e-16	2.07504694337942	3.35999082797818	472	1241	14072	37.3423434910111	1.19856500626562	3.13816960744685e-14	3.55554616523728e-11
E78	I70	124	2.99997356827038	4.75364050825065e-16	2.27588987545982	3.95442745598691	214	4485	11123	61.1876832844575	1.00722731719991	3.19535703321124e-14	3.62441320551571e-11
G63	L89	21	6.36472421473158	4.75667943169356e-16	3.87826325945118	10.4453234913514	489	113	15117	3.52269539716945	2.28224878468238	3.19535703321124e-14	3.62673023269476e-11
E55	K90	19	6.62577802824401	4.9091863589539e-16	3.97634374511181	11.040528006043	212	198	15307	2.67601683029453	2.44378472300283	3.29490241142993e-14	3.7430091393844e-11
F31	N81	1	775.584975369458	4.94121030210425e-16	37.4950022856696	16042.9928617112	6	17	15676	0.00650261379574143	0.990649081188082	3.31347915113402e-14	3.76742579483939e-11
E66	R35	139	2.18347123905047	5.03348650727435e-16	1.80252792331845	2.64492249472815	1131	1118	13588	80.6106081856432	0.778598228413472	3.37207480713836e-14	3.83778178747133e-11
H53	R63	77	2.8099336537426	5.03743616673958e-16	2.17201883401836	3.63520196729956	398	1252	14125	31.7669259212036	1.25123379336655	3.37207480713836e-14	3.84079320533059e-11
E86	H36	76	2.82364153548529	5.16840845913917e-16	2.17890866130647	3.6591490329554	1241	401	14132	31.7251689404565	1.23445780584697	3.45671318392163e-14	3.94065302967066e-11
H54	I12	1	389.357750268571	5.41531304319601e-16	36.8300739079422	4116.186627079	8	5	15686	0.00255004462578095	0.996325746031612	3.61867259402699e-14	4.1289054297848e-11
R52	R70	116	3.6237193399606	5.9097027250562e-16	2.60285532011019	5.04497570546818	168	5571	10075	59.6664541629479	0.947537633599242	3.94558042269623e-14	4.5058528427191e-11
G56	M72	17	7.29672291548708	5.97504314619231e-16	4.25100152750769	12.5246168369668	120	339	15256	2.59339538441923	2.32457731637837	3.98571447665295e-14	4.55567164681433e-11
I83	I95	70	2.98102754295927	6.34618972476023e-16	2.26428631664933	3.92464731449333	1249	309	14210	24.6041693229632	1.47144027018123	4.22959121996804e-14	4.83865235564344e-11
F50	R51	91	3.0923840701257	6.36808596579276e-16	2.33525306542573	4.09499055102356	2024	227	13538	29.2903225806452	1.60277691879011	4.24047785556217e-14	4.85534714461869e-11
M54	R39	79	2.75309007364932	6.40396045021006e-16	2.1378055946461	3.54546034148682	633	854	14290	34.462705597348	1.17369739035755	4.26064541471436e-14	4.88269964526266e-11
E87	I20	135	2.2259244720824	6.53961888947033e-16	1.82704465100929	2.71188761187541	841	1175	13817	62.9972587020273	1.08752463721428	4.34710760442603e-14	4.98613242227665e-11
R39	R80	186	2.08091566430986	6.85830524704732e-16	1.73823006280768	2.49116045949394	2402	633	12849	96.9314037995665	0.933194799952335	4.55497807980072e-14	5.22911483561123e-11
R12	R80	112	2.50414221585385	6.88141833011727e-16	1.99226278156705	3.14754072366351	2402	362	13046	55.4331250796889	1.00170862405697	4.56635109294858e-14	5.24673740579791e-11
E61	R70	11	9.92889321618202	7.0540597414679e-16	5.15671934043055	19.1173717222536	168	111	15430	1.18883080453908	2.45480206145423	4.67684160859322e-14	5.3783678498822e-11
I46	L97	31	5.32061661109555	7.24753752034217e-16	3.40676992299562	8.30961930571861	1130	96	14503	6.91572102511794	2.01527923182517	4.8009426432536e-14	5.52588498238489e-11
I42	N13	2	87.5265643001047	7.64098261964598e-16	14.9006232454453	514.132820620244	5	76	15619	0.024225423944919	1.55042922462558	5.0571763874558e-14	5.82586719834908e-11
K29	K30	14	8.5835944494889	8.45469638835876e-16	4.70373542991104	15.6637410354286	447	67	15198	1.90928216243784	2.36622736977576	5.59087880425337e-14	6.44628326130414e-11
G40	I61	12	8.91108477637702	8.79801630331279e-16	4.81549261637568	16.4899914126633	133	204	15373	1.72969526966722	2.2516998136913	5.81286614424683e-14	6.70804753046084e-11
M48	R42	98	2.9074216787625	9.49343302138821e-16	2.21773129831855	3.81159828719881	3066	219	12511	42.8059416039781	1.17630196264336	6.26689870749562e-14	7.23826800715744e-11
N40	R73	169	2.82876332865257	9.61734940328539e-16	2.17747426887736	3.67485489215683	7121	260	8486	118.03264057121	0.514177509525779	6.3432076579022e-14	7.33274805253495e-11
K22	R26	1	462.561973805816	9.65287880725913e-16	45.5718100777038	4695.08626596806	7	8	15684	0.00357006247609333	0.99485866057061	6.36113867467133e-14	7.35983744659472e-11
H36	M65	59	3.20252927575772	9.84884338623014e-16	2.38140363422234	4.30678513070906	274	1241	14242	21.67754685707	1.40369791549198	6.48467240054505e-14	7.50925063983117e-11
K59	R63	69	2.91850137953479	1.0955526662626e-15	2.22603372815415	3.82637971501422	398	1168	14201	29.6355986229759	1.19214588004672	7.20711070225987e-14	8.35304130391919e-11
M10	R45	125	2.49074220290844	1.09770837338572e-15	1.98311398059365	3.12831071842482	3400	337	12086	73.0460283054953	0.76692947456548	7.2150668042064e-14	8.36947749287942e-11
G50	R49	2	98.0991450736902	1.16191945175757e-15	17.5313883980574	548.926419612908	63	8	15629	0.03213056228484	1.53933702061241	7.63053820837691e-14	8.85905485992559e-11
A46	N30	34	4.27783431722223	1.20325415735311e-15	2.92575281056667	6.25475480345171	388	360	14984	8.90475583322708	1.8211616059427	7.89519046707297e-14	9.17421132273879e-11
E14	H53	267	1.79912683364375	1.22070519709318e-15	1.55651701179913	2.07955154938884	1252	2107	12606	168.173148030091	0.663732405500005	8.00280892109798e-14	9.30726677523695e-11
G63	R80	51	4.20224069319491	1.22434551280536e-15	2.88414409048598	6.12272698225966	2402	113	13234	17.3037103149305	1.50637549876738	8.01977866184233e-14	9.33502236238447e-11
E14	E87	241	1.84220084482242	1.30642932780758e-15	1.5839758051833	2.14252259507948	1175	2107	12657	157.830230779039	0.607521515093648	8.55010335611064e-14	9.96087040986889e-11
A49	N13	1	328.329687203322	1.38935366609593e-15	34.9061069215945	3088.29580282815	5	15	15679	0.00478133367333928	0.993118432078053	9.08501460304324e-14	1.05931270271484e-10
B27	C60	1	327.376623709523	1.43150356756687e-15	31.7013444994364	3380.78575037573	6	18	15675	0.00688512048960857	0.990100910055825	9.35261264002879e-14	1.09144989509136e-10
I63	R52	131	3.18282798205061	1.43928692835119e-15	2.36845883722147	4.27720921475193	5571	201	10057	71.386650516384	0.866742363206639	9.39541368597059e-14	1.09738431852136e-10
I20	K30	66	2.97157875148553	1.45772683278084e-15	2.25374003924515	3.91805626315173	447	841	14476	23.9657656508989	1.42420994360632	9.50764605349659e-14	1.11144382365375e-10
E15	R23	79	2.85325216786954	1.45957848277352e-15	2.18834765583011	3.72018034326639	1865	319	13593	37.9277699859748	1.03920029909401	9.51158644607411e-14	1.11285561419067e-10
J30	R41	1	326.71305233585	1.48735638026234e-15	24.410742576926	4372.72312508444	17	4	15678	0.00433507586382762	0.993759324697587	9.68432854082853e-14	1.13403487213102e-10
R06	R61	33	4.65766473504033	1.49202892104854e-15	3.108086142904	6.9798067964001	136	1068	14527	9.25972204513579	1.72854310016812	9.70646289124112e-14	1.13759745085346e-10
J00	R11	146	2.30016899870588	1.57436787569556e-15	1.86950025026319	2.83004905822439	2684	448	12712	76.656381486676	0.92063976563401	1.02333911920211e-13	1.20037678682408e-10
R45	R61	69	3.70131394497039	1.66298892780445e-15	2.63065701044395	5.20771992123759	136	3400	12231	29.4785158740278	1.19956226835071	1.08002206814694e-13	1.2679459080045e-10
E14	R80	441	1.60301108742199	1.68670103211829e-15	1.4265181816305	1.80134019985692	2402	2107	11630	322.645288792554	0.449632866469543	1.09448953356476e-13	1.28602520193859e-10
M65	R80	90	2.77574013082085	1.77910668786818e-15	2.14205651497262	3.59688608586866	2402	274	13112	41.957669259212	1.08295082571694	1.15346929775943e-13	1.35647989416509e-10
E11	M48	134	3.0047163340694	1.81069116212613e-15	2.26184104394074	3.99158034222143	219	4206	11407	58.7220451357899	1.17662393185608	1.17294942783608e-13	1.38056147656307e-10
G25	L12	1	693.288177339901	1.86084877123003e-15	29.9308161474398	16058.6498701405	3	36	15660	0.00688512048960857	0.990100910055825	1.20441778066582e-13	1.41880414562434e-10
R19	R30	47	3.50100498637641	2.03755552840305e-15	2.53367279946702	4.83765540570625	277	909	14559	16.0520846614816	1.49308628259991	1.31767108789729e-13	1.55353421263091e-10
E15	I95	58	3.23300561753758	2.05916384402561e-15	2.39485375094324	4.3644942071777	1249	319	14188	25.4004207573633	1.16015403171938	1.33051650243841e-13	1.57000947287733e-10
E66	M10	67	2.96671594966754	2.07373848528535e-15	2.24773828802692	3.91567095372908	337	1118	14310	24.0192528369246	1.44249604017494	1.33879924479747e-13	1.58112190810581e-10
R45	R47	63	3.80373622898571	2.12901712270032e-15	2.68314199049246	5.39233829255638	131	3400	12230	28.3947469080709	1.1225135489223	1.37332411607687e-13	1.62326910520286e-10
N40	R33	20	6.653928630809	2.17926764192477e-15	3.91127273329719	11.3197849505565	122	260	15336	2.02218538824429	2.79672526111876	1.40454996921855e-13	1.66158261358554e-10
H36	M10	69	2.91370291287333	2.29754748067034e-15	2.2167480975315	3.82978321891438	337	1241	14189	26.6618003315058	1.33945986662445	1.47953131472728e-13	1.7517650766371e-10
I50	R11	119	2.41323589744704	2.52362307357378e-15	1.93184876645676	3.01457733019568	2684	419	12714	71.6942496493689	0.723121253913984	1.62374380797159e-13	1.92413641244633e-10
E21	R59	1	384.929571460659	2.56381840091705e-15	35.3812438876733	4187.83396805642	14	6	15679	0.00535509371414	0.992294845403313	1.64821529492344e-13	1.9547833397792e-10
E78	J00	202	2.20396142185056	2.57083198196224e-15	1.80861388151542	2.68572855635474	448	4485	10967	128.093841642229	0.653059548176128	1.65133179835477e-13	1.96013084464711e-10
I50	R18	15	7.99409657575808	2.59130756139043e-15	4.41072005086283	14.4886955702495	62	419	15232	1.65612648221344	2.59067615191555	1.66308287052368e-13	1.97574245018213e-10
E14	R03	151	2.1281655339932	2.71456118333673e-15	1.75982726387018	2.5735983485767	639	2107	13103	85.8327808236644	0.80775963160403	1.74072092029865e-13	2.06971717423509e-10
M85	R05	76	2.90888105190726	2.743302159095e-15	2.21144829605923	3.82626579568851	1918	256	13600	31.3023077903863	1.25322120600259	1.75767288336301e-13	2.09163073120198e-10
H40	R73	177	2.8157092424704	2.82772400120994e-15	2.15796480948341	3.67393319079711	7121	258	8496	117.124697182201	0.591566610264713	1.81024195190808e-13	2.15599816472252e-10
E11	J45	186	2.32145866832995	2.92110031379295e-15	1.8796309721577	2.86714276823064	488	4206	11190	130.850949891623	0.504130305288917	1.86845044819751e-13	2.22719293425143e-10
E10	I64	114	2.58070278315122	3.14047399227335e-15	2.03199169770064	3.27758566262883	325	3287	12200	68.1037230651536	0.734798516023225	2.00708666840638e-13	2.39445439540882e-10
E13	K70	6	18.4686576050368	3.14834798656564e-15	7.35510533581127	46.3747693824782	29	185	15490	0.34202473543287	2.38294365934405	2.01043377081823e-13	2.40045792235697e-10
H53	I20	116	2.29748489532004	3.18905565081728e-15	1.86156156434092	2.83548873447681	841	1252	13721	67.1255896978197	0.780239811839292	2.03472425185409e-13	2.43149548096564e-10
H26	R42	77	3.38754841369648	3.23589333528662e-15	2.46675715341854	4.65205269162161	3066	159	12550	31.0782863700115	1.28187704924936	2.06288200124522e-13	2.46720687348928e-10
I27	L40	4	43.3116824917005	3.26946221318144e-15	11.1250566085492	168.619532130768	281	9	15412	0.161226571465001	2.1062786053384	2.08254090596507e-13	2.49280146444019e-10
K59	L30	81	2.64503243155533	3.39934281901262e-15	2.06205505607854	3.39282723967823	472	1168	14139	35.1457350503634	1.18179848066452	2.16346321565624e-13	2.59182893235617e-10
A00	I42	2	104.410431007608	3.47375723413168e-15	16.5721177212642	657.824080576398	76	8	15616	0.0387606783118705	1.5300991929497	2.20897931873536e-13	2.6485662031637e-10
H26	R23	57	3.53905582361196	3.50351739190175e-15	2.54040681741478	4.93027968464812	1865	159	13731	18.9044370776489	1.54296282945241	2.22604736287957e-13	2.67125683545549e-10
F98	L84	77	2.6891439389999	3.54615344879163e-15	2.08743083541418	3.46430406314517	1117	472	14186	33.6111181945684	1.17223857202082	2.25126119652887e-13	2.70376469703118e-10
E10	R61	68	3.76352691938604	3.59242061427545e-15	2.65784408335655	5.32918200944868	136	3287	12343	28.4987887288028	1.22594064574943	2.27873635387214e-13	2.73904109735432e-10
B35	R52	181	2.42855800072301	4.05423757331351e-15	1.93748474168939	3.04409827647628	5571	323	9985	114.715861277572	0.653351820912637	2.56953735475718e-13	3.09115343777289e-10
L14	M07	2	73.3857470160327	4.29631499220989e-15	15.6013011424306	345.193507639845	29	19	15652	0.0351268647201326	1.53515490605329	2.72070213107179e-13	3.27572536581043e-10
G44	R39	22	5.7868253018451	4.32293662876921e-15	3.57601163829912	9.36444018118535	633	167	14920	6.73919418589825	1.57137859699083	2.73528882373866e-13	3.29602303260508e-10
R31	R42	64	3.59880660042087	4.58256579535152e-15	2.56458693823661	5.05009549652393	3066	138	12558	26.9736070381232	1.21637342498146	2.89716193255868e-13	3.49397729066577e-10
I10	J00	195	2.22871923964179	4.68457036696365e-15	1.81895771736332	2.7307888477747	448	4512	10933	128.864975137065	0.593841269047399	2.95919691490591e-13	3.57175067629144e-10
E27	I95	25	5.88441218391277	4.72262976889326e-15	3.60042009818725	9.61729626151536	1249	73	14401	5.81263547112074	1.93222670469322	2.98076909544095e-13	3.60076906729267e-10
I21	I64	25	5.17465497341397	4.72766740520779e-15	3.316060426106	8.07495963676446	325	187	15211	3.87447405329593	2.415193154999	2.98148057328427e-13	3.60461001310068e-10
E05	L80	6	17.7334365954449	4.81815057490852e-15	7.2382661116178	43.4461469964356	54	107	15543	0.368353946194058	2.35491346787827	3.03603215358595e-13	3.673598905839e-10
E55	M62	15	7.28689127516425	4.89602876120625e-15	4.16449170863068	12.7503638309618	164	198	15351	2.07012622720898	2.38170202726294	3.08255749709472e-13	3.73297712898171e-10
J45	R42	165	2.13319872652433	4.9795631475086e-15	1.75834554059172	2.58796505112055	3066	488	12309	95.3849292362616	0.784303752409418	3.13256429192899e-13	3.79666792181793e-10
I95	M14	46	3.64144125646039	5.21816691983548e-15	2.58855104653048	5.12259336821839	181	1249	14314	14.4121509626418	1.60859253435471	3.27995990769049e-13	3.97859136802856e-10
K20	K25	6	22.6001921802354	5.25867817720763e-15	8.03309464075888	63.583053533566	416	16	15272	0.42432742572995	2.29707408953304	3.30270113361776e-13	4.00947917621196e-10
G43	R45	123	2.60344125679164	5.63701968463945e-15	2.03632350628604	3.32850176145478	3400	273	12148	59.173785541247	1.04313309573038	3.53740383420029e-13	4.29794565855335e-10
G56	L29	47	3.43517315337015	5.69288248548511e-15	2.48681736810139	4.74518746129084	662	339	14744	14.3068978707127	1.6488524730946	3.56952158804122e-13	4.34053825105812e-10
R35	R53	133	2.14607286093122	5.9703612569638e-15	1.76646082202738	2.60726344280854	1030	1131	13670	74.2655871477751	0.832170707424206	3.74042887458673e-13	4.55210194037205e-10
D72	L84	60	3.03212109337874	6.10598368333143e-15	2.27265717640124	4.04537843207424	1117	333	14308	23.7129287262527	1.30354324825878	3.82225554955341e-13	4.65550725935605e-10
I45	R73	175	2.74267195039471	6.58426890206558e-15	2.10842591598154	3.56770867331143	7121	259	8493	117.578668876705	0.569730922128939	4.11827385100894e-13	5.0201758243799e-10
L60	R42	122	2.45167435968584	6.71264640200094e-15	1.94762191018023	3.08617762745581	3066	329	12425	64.3066428662502	0.913356663048232	4.19512889279149e-13	5.11805724920562e-10
F40	J93	1	291.773408672307	7.14459650444217e-15	28.4856501532531	2988.58272675004	11	9	15679	0.00631136044880785	0.990923244880838	4.46142309976407e-13	5.44739760481193e-10
R00	R12	67	2.88020107683471	7.23606762807973e-15	2.18737180683257	3.79247744580389	362	1103	14300	25.4549279612393	1.3619982571796	4.51484432326464e-13	5.51713976302939e-10
F50	R52	134	2.91254731249455	7.87518427604627e-15	2.20678984243319	3.84401436167842	5571	227	10034	80.6207446130307	0.72595163003074	4.90959464535689e-13	6.00443425127148e-10
C25	E89	2	79.4307530194095	8.0143462499821e-15	15.5835965731751	404.864467300885	16	25	15659	0.0255004462578095	1.54863438109862	4.99226985155135e-13	6.11053829829885e-10
G56	H36	67	2.88736614398306	8.08893545707537e-15	2.19055270759578	3.80583549554015	1241	339	14185	26.8200306005355	1.2894107395951	5.03461946060989e-13	6.16740883924712e-10
H36	L29	107	2.3221298769763	8.29385401337302e-15	1.86978197287677	2.88391226558336	662	1241	13902	52.3742190488334	1.01681635135081	5.15795186989907e-13	6.32364899249626e-10
H36	O92	31	4.74861853593204	8.30475694672707e-15	3.10938156399595	7.25204595695183	108	1241	14380	8.54443452760423	1.74534027417669	5.16052317362026e-13	6.33196193403205e-10
C34	K76	1	310.725749559083	8.64069955394004e-15	26.0636831712781	3704.40704042365	32	2	15665	0.00408007140124952	0.994125676919182	5.36053814068477e-13	6.58810137490158e-10
A00	H47	1	611.240763546798	8.69184723291806e-15	38.129082388598	9798.69557870602	6	8	15685	0.00306005355093714	0.99559201681509	5.38788530303933e-13	6.62709892273838e-10
I64	R42	125	2.42465371116126	8.91569181670566e-15	1.92769398093858	3.04972971705067	3066	325	12432	63.5247991839857	0.965498082285076	5.50872708723438e-13	6.79776922564723e-10
L29	L97	96	2.44847316948452	9.02310256795447e-15	1.942915383164	3.0855800070525	1130	662	14002	47.6896595690425	0.994369333769562	5.570578585374e-13	6.87966455293689e-10
I83	K59	60	3.01313984497139	9.04795079318068e-15	2.25253678610739	4.03057201167563	1168	309	14281	23.0085426494964	1.34526140995916	5.5813997429293e-13	6.89861008226061e-10
R00	R82	117	2.26093717116164	9.29303178806256e-15	1.83309989531556	2.78862974407645	803	1103	13909	56.4649368863955	1.03803301249922	5.72794833210048e-13	7.0854720868083e-10
C50	C78	3	52.6444937029969	1.00606761520186e-14	11.3705379297391	243.738927249547	8	90	15603	0.0459008032640571	1.93525397195754	6.19609251381792e-13	7.67076253210658e-10
B03	L29	29	4.44978159135055	1.02150003338577e-14	2.96433396238486	6.67959698940005	662	181	14884	7.63878617875813	1.79606197962112	6.28208813900742e-13	7.7884270045498e-10
K29	R11	36	5.93460231473021	1.02167870579962e-14	3.60713770036543	9.76383702524944	2684	67	12983	11.4642356241234	1.56973085923985	6.28208813900742e-13	7.7897892923692e-10
E27	G50	2	87.744757799406	1.02636817374195e-14	16.0187739589076	480.632446717006	8	73	15619	0.0372306515364019	1.53222575524245	6.30583734141458e-13	7.8255441406955e-10
G56	R06	59	3.03236073490823	1.04332840489778e-14	2.26561769728034	4.05858924815566	1068	339	14350	23.0812189213311	1.31705408174426	6.40487715228915e-13	7.95485742314312e-10
E24	N91	1	599.519704433498	1.09949371204062e-14	37.4784500195174	9590.14782673385	2	22	15675	0.00280504908835905	0.995958834778136	6.74423958765383e-13	8.38308980745371e-10
E78	L40	147	2.56923244544323	1.10182963472256e-14	2.0131960727228	3.27884374907932	281	4485	11079	80.3445747800587	0.863479141179438	6.75313508837794e-13	8.40090004994216e-10
E87	R18	23	6.11204943425836	1.12259629818465e-14	3.65124888135083	10.2313344011206	62	1175	14484	4.64426877470356	2.08817581138637	6.87488793213563e-13	8.55923547550886e-10
E28	M41	2	96.9822665109568	1.14388337579094e-14	16.3737585203892	574.428895228306	33	11	15656	0.0231416549789621	1.55195659924715	6.99962985450885e-13	8.72153879871802e-10
L60	R80	101	2.51959041486361	1.21075685725485e-14	1.98008711429854	3.20608917296124	2402	329	13068	50.3798291470101	0.989295154221252	7.40289948527635e-13	9.2314156581396e-10
I50	R45	141	2.26290797401733	1.27605047847193e-14	1.83266976044796	2.79414906568848	3400	419	12020	90.8198393471886	0.629013116779817	7.79587089191445e-13	9.72924687310923e-10
E66	E88	24	5.87378134117592	1.27943323424745e-14	3.5759861209354	9.64805401283872	73	1118	14531	5.20298355221216	2.01089389030007	7.81027917895891e-13	9.75503869451968e-10
H49	H53	7	58.0347190309198	1.30476525266015e-14	10.9065825804783	308.806960213757	1252	9	14444	0.718347571082494	2.21897811930914	7.95854613512585e-13	9.94818266890732e-10
E83	R73	219	2.455014997856	1.34304878711188e-14	1.94233148221871	3.10302267912231	7121	327	8469	148.448744103022	0.557852750413789	8.18551197228979e-13	1.02400754773345e-09
L03	L97	13	14.4421131749699	1.40604464569639e-14	6.12004294906755	34.080583207413	1130	24	14557	1.72893025627948	2.35901939816943	8.56260974529723e-13	1.07203874011121e-09
R80	R82	188	1.96003487160136	1.41924242792277e-14	1.64866539611992	2.33021006380966	803	2402	12681	122.963534361851	0.608470440708184	8.63608451053245e-13	1.08210138916972e-09
H81	O02	1	298.090192882369	1.44692364265708e-14	23.7640093258352	3739.17388578221	9	29	15661	0.0166390411832207	0.976192460363137	8.79750343974395e-13	1.10320693134389e-09
O92	R80	46	4.25129712580138	1.49162492846529e-14	2.87399136905868	6.28865049715396	2402	108	13234	16.5380594160398	1.42217163419245	9.06206714508654e-13	1.13728942670836e-09
E11	I21	121	3.31393373257869	1.55194161676003e-14	2.41155640908435	4.55397051570226	187	4206	11426	50.1416549789621	1.25431039474148	9.42100227467106e-13	1.18327788569868e-09
B37	R18	2	78.4006917623886	1.56457848116705e-14	14.5953693027361	421.138262508287	62	10	15628	0.0395256916996047	1.52903708612316	9.48734531337449e-13	1.19291286296582e-09
E15	R52	168	2.46489463019875	1.56535909295365e-14	1.9524357638889	3.11185937604468	5571	319	9976	113.29523141655	0.564258033289347	9.48734531337449e-13	1.19350804042251e-09
E11	E86	191	2.33712190045942	1.64299343653055e-14	1.87352505449116	2.9154340714651	401	4206	11282	107.523014152748	0.823105287786143	9.94996303163398e-13	1.25270034568272e-09
M81	Q21	1	325.491857066922	1.73767015846291e-14	31.2048740574524	3395.14105462545	3	48	15648	0.00918016065281142	0.986816250056642	1.05149731136512e-12	1.32488661232005e-09
H26	L97	43	3.82879525009928	1.79022707874301e-14	2.66120489172872	5.50866004821594	1130	159	14452	11.4541629478516	1.82087546335663	1.08244142441523e-12	1.36495863618761e-09
M48	Q78	2	142.19221515652	1.81935653418476e-14	15.6255419846518	1293.94718410266	4	219	15477	0.0558459773046028	1.50656310540495	1.0991825590247e-12	1.38716838948917e-09
I83	M89	3	80.9001547204188	1.85189879836981e-14	12.5954920153722	519.617258762104	5	309	15387	0.0984954736707892	1.86447107482339	1.11795743374272e-12	1.41198023881706e-09
J30	M75	1	814.568452380952	1.86453125472733e-14	33.714840987428	19680.4061410736	28	4	15667	0.00714012495218666	0.989735578313966	1.1246929233915e-12	1.42161185516685e-09
E78	M48	124	2.81133271332186	1.91585881922058e-14	2.13887385699452	3.69521166437536	219	4485	11118	62.6173020527859	0.974436999877804	1.15474036103931e-12	1.46074655671473e-09
G63	R23	43	4.1613172224065	1.92483026685e-14	2.82241354757285	6.135373407766	1865	113	13763	13.4352288665052	1.60790954246946	1.15923130881499e-12	1.46758683695978e-09
I10	L29	278	1.91259938318077	2.01390376845013e-14	1.61822884047793	2.26051860468825	662	4512	10802	190.421012367716	0.543515918276364	1.21191864897774e-12	1.5355009282548e-09
I35	R45	73	3.24097266286501	2.07288926598006e-14	2.3667662021251	4.43808255838999	3400	163	12208	35.3308682901951	1.02632942486187	1.24643093126695e-12	1.5804744208465e-09
L60	R45	127	2.38473630030619	2.13855195434754e-14	1.8994254112491	2.99404608799994	3400	329	12096	71.3119979599643	0.823836867047173	1.2849006600412e-12	1.63053893759228e-09
C18	K91	2	103.63704382982	2.19062690943682e-14	16.5061383384649	650.705612272425	7	73	15620	0.0325768200943517	1.53871338363193	1.31515235204733e-12	1.6702434871001e-09
I45	J34	5	25.4664169541426	2.24228329254453e-14	8.39443531267371	77.2581321227283	16	259	15428	0.264184623230907	2.24675532868613	1.34510534728606e-12	1.70962889640058e-09
E55	R05	61	3.1752434411295	2.31573272677098e-14	2.33193275514324	4.32352557688424	1918	198	13643	24.2103786816269	1.29825042661674	1.3880742276152e-12	1.76563041752653e-09
H93	R42	44	4.73330992507079	2.54084432125727e-14	3.05401316976079	7.3359941825426	3066	81	12595	15.8323345658549	1.41868971586161	1.52181206028484e-12	1.93726675274261e-09
E78	N30	180	2.2759634113803	2.54646132064752e-14	1.83817576135834	2.81801640454339	388	4485	11005	110.938416422287	0.693284453930501	1.52397914750997e-12	1.9415494339277e-09
E66	J45	77	2.6244314026769	2.79222493810062e-14	2.03399226264764	3.38626666081366	488	1118	14169	34.7815886778019	1.12425668050054	1.66975051298417e-12	2.12893190405482e-09
R33	R42	59	3.71688117407524	2.81538121336718e-14	2.59593156774015	5.32186820094858	3066	122	12569	23.8462323090654	1.27193540310407	1.68227853145126e-12	2.14658740613181e-09
I20	M10	58	3.03923048701513	2.93996788579982e-14	2.25945829363006	4.08811350014438	337	841	14578	18.068149942624	1.62955007926003	1.75534730973224e-12	2.24157851452807e-09
M48	R51	60	3.19811519866369	2.95111411488425e-14	2.3449203881184	4.36174331365287	2024	219	13515	28.258064516129	1.05997490742124	1.76051636648672e-12	2.2500769568935e-09
G83	L97	49	3.46894435535854	2.9532434031563e-14	2.48728100352303	4.83804400207666	1130	241	14376	17.3613413234732	1.44525664125332	1.76051636648672e-12	2.25170043273652e-09
I48	M10	48	3.37231873033749	3.12558996890303e-14	2.43133656129443	4.67748225401192	337	574	14835	12.3318883080454	1.8779006132335	1.86180161858603e-12	2.38310607179012e-09
E87	G40	43	3.5565660862093	3.17920576573242e-14	2.52126850023659	5.01698344479659	204	1175	14362	15.2811424199923	1.43430158914382	1.89226029358523e-12	2.42398543608268e-09
M48	R11	78	2.91606737181087	3.2338777318133e-14	2.19152899531705	3.88014438098262	2684	219	12873	37.4726507713885	1.0380194183267	1.92329959174809e-12	2.46567007662105e-09
M62	R11	70	3.29948557936585	3.24397280487769e-14	2.39381480740147	4.54780589324735	2684	164	12920	28.0617110799439	1.28869937691578	1.92779973895479e-12	2.47336706507899e-09
I87	L97	30	5.25030337775167	3.31513155928593e-14	3.29720859161172	8.36030987804629	1130	84	14514	6.0512558969782	2.13631607202773	1.96855300418813e-12	2.52762205737756e-09
A46	L29	44	3.38144642456082	3.33150830406127e-14	2.43433323930652	4.69704793803516	662	360	14720	15.1931658804029	1.4745399309687	1.97673813730079e-12	2.54010850643152e-09
R51	R63	104	2.42679973816669	3.46640646688972e-14	1.9206769252931	3.06629235328955	398	2024	13380	51.3548387096774	1.00399454350503	2.05518010161747e-12	2.64296161068007e-09
G63	H33	8	11.5996672605419	3.48209339608796e-14	5.48170723376485	24.5456889281692	99	113	15494	0.713183730715288	2.39324511961894	2.06287654222787e-12	2.65492210984727e-09
E87	K30	78	2.59141643986827	3.63507530590771e-14	2.0124904993204	3.33687993413497	447	1175	14154	33.483679714395	1.19593892229497	2.1518347569793e-12	2.77156316698933e-09
G44	R42	72	3.17120182542554	3.67387110793141e-14	2.32186739021631	4.33122109383059	3066	167	12537	32.6419737345404	1.11763411471642	2.1731132864564e-12	2.8011430262423e-09
H53	R80	279	1.72955579515122	3.92356033693273e-14	1.49962745624266	1.99473758371701	2402	1252	12323	191.718985082239	0.538928126139358	2.31900665030570e-12	2.99151857889436e-09
E03	R42	172	2.09978488500463	4.00403470121421e-14	1.72922402830203	2.5497543933757	3066	484	12320	94.6030855539972	0.85564295134654	2.3629073203876e-12	3.05287625794077e-09
M14	R42	77	3.04656378096436	4.11857148516306e-14	2.25756665912734	4.11130755938417	3066	181	12528	35.3784266224659	1.10039097661639	2.4286193572023e-12	3.14020482886258e-09
E11	K80	96	3.12151882231725	4.20719805602436e-14	2.28299657174536	4.26802207181223	184	4206	11404	49.3372434017595	0.946358534366681	2.47896302767834e-12	3.20777815781577e-09
E64	M17	1	609.229327499475	4.4335350283401e-14	36.7206665224672	10107.6698392272	28	3	15668	0.00535509371414	0.992294845403313	2.61030794004472e-12	3.38034878235791e-09
R61	R73	107	4.27097447744058	4.5015335479852e-14	2.83490239925712	6.43451534406577	7121	136	8548	61.7401504526329	0.783570418467444	2.6482980352325e-12	3.43219425366132e-09
G83	R52	142	2.70686356877348	4.5870657812858e-14	2.07698251747467	3.52776699770292	5571	241	10028	85.5929491266097	0.723693684308582	2.69653685808894e-12	3.49740830494136e-09
F98	I73	58	2.93965575855059	4.61737249178609e-14	2.20091700866988	3.92635249068395	710	472	14574	21.3642738747928	1.39951903692078	2.71226167670439e-12	3.5205156563623e-09
M25	R05	85	2.6118269557977	4.70195201817008e-14	2.0225229410648	3.37283691993134	1918	312	13553	38.1496876195333	1.1353358637045	2.75981779542246e-12	3.58500331625378e-09
I50	I73	62	2.90389607139074	4.76053703399898e-14	2.18223479523516	3.86420948463058	710	419	14631	18.9653193930894	1.65785567709537	2.7920549704404e-12	3.62967146157252e-09
F98	I10	219	2.08419141525516	4.83236110500996e-14	1.71843713686692	2.52779328509106	4512	472	10933	135.768455947979	0.685767995975053	2.83200132553024e-12	3.68443372451484e-09
I10	L89	244	2.00692572762835	4.96905976890097e-14	1.66936838859374	2.41273939517299	489	4512	10941	140.658421522377	0.79036537746301	2.90987682088982e-12	3.78865962079854e-09
E11	I45	141	2.79156794863085	5.04817184910273e-14	2.1242862919453	3.66845638526755	259	4206	11374	69.4475328318246	1.01126984233533	2.95393601408164e-12	3.84897862634838e-09
R19	R35	122	2.14833032006411	5.25478367699565e-14	1.75500623257107	2.62980442943805	1131	909	13780	65.5411832207064	0.886338890316637	3.07247685162986e-12	4.00650981452533e-09
H28	K29	3	37.5332011554129	5.31456803221117e-14	10.1199155111187	139.204836979608	67	20	15614	0.0854264949636619	1.88173796998616	3.1050516445666e-12	4.05209239615941e-09
H36	H40	55	3.09683966144943	5.35606913769582e-14	2.28224025204845	4.20219382254707	258	1241	14254	20.4117047048323	1.38702716590253	3.1269026906862e-12	4.08373491403618e-09
I61	R42	64	3.5572590823772	5.40201200163387e-14	2.51645887069196	5.02853129313235	3066	133	12563	25.9963024352926	1.26767789692308	3.15131143890264e-12	4.11876405064574e-09
N30	N40	21	6.02762713004127	5.42725936461162e-14	3.60123425513463	10.0888435033092	260	388	15071	6.43121254621956	1.56583398503478	3.16361919155056e-12	4.13801390254813e-09
L84	R53	132	2.08801312062242	5.78228367567658e-14	1.71854142431374	2.53691806913083	1030	1117	13683	73.346296060181	0.839093471755327	3.36799250459863e-12	4.40870218851961e-09
E14	G56	93	2.511955385642	5.83779979872035e-14	1.96472538255895	3.21160398062223	339	2107	13345	45.5357006247609	1.01432282868253	3.39586274059194e-12	4.45103045653433e-09
I47	R52	112	3.07936892478907	5.83904000644768e-14	2.2685878633798	4.179918762692	5571	185	10054	65.7041310722938	0.760474755398977	3.39586274059194e-12	4.45197605291603e-09
J81	R47	9	10.5500349839853	5.98640801870245e-14	5.12670481664903	21.7104830771328	131	91	15485	0.759977049598368	2.50637147889212	3.47891523922232e-12	4.56433679385968e-09
I10	N30	183	2.27250898325831	5.9940408297165e-14	1.82854874134887	2.82426000587775	388	4512	10981	111.606273109779	0.708418566463794	3.48069796695914e-12	4.57015643061735e-09
E03	R11	158	2.13716813079322	6.01919488481679e-14	1.74962043683702	2.61055913792099	2684	484	12688	82.8162692847125	0.923724552770347	3.49264470314198e-12	4.58933513992856e-09
Q66	R51	51	3.58187928658006	6.25527836169949e-14	2.52403355636894	5.08307791362656	2024	151	13574	19.4838709677419	1.34402324686844	3.62687223336713e-12	4.76933698687778e-09
I73	R53	97	2.35039476676264	6.36157596126291e-14	1.87232837849645	2.95052706729866	1030	710	14055	46.6211908708402	1.04117805045972	3.68570181737455e-12	4.85038359166491e-09
H26	R45	70	3.29998459747288	6.69854002173247e-14	2.38911600495195	4.55812874761484	3400	159	12209	34.4638531174296	1.00146973227769	3.87798165495059e-12	5.10730183956992e-09
G40	R52	121	2.99055984117426	6.76876344959539e-14	2.23016729054697	4.01021403262119	5571	204	10044	72.452122912151	0.732005054541038	3.91566289237026e-12	5.160843692144e-09
I73	I95	122	2.16953791852205	7.09600243424134e-14	1.76532816794383	2.66630016184886	1249	710	13861	56.5338518424072	1.09617534979142	4.10185523577506e-12	5.41034705598731e-09
J00	M54	61	2.8547089314625	7.20095650806613e-14	2.15245282650686	3.78608208412961	854	448	14457	24.3906668366696	1.28796993042653	4.15937067392047e-12	5.49036928957502e-09
L29	R82	76	2.61657883582266	7.38369453577609e-14	2.02582401284914	3.37960492157762	803	662	14309	33.8892005610098	1.14207790530822	4.26169409447576e-12	5.62969789880248e-09
I95	M62	39	3.85370665882412	7.55333998877555e-14	2.65798213266543	5.58734192745406	164	1249	14324	13.0585235241617	1.5085549145669	4.35631170532672e-12	5.75904407444192e-09
I25	R51	145	2.08685059015324	7.60733653976893e-14	1.71791183751506	2.53502263068535	2024	814	13005	105.032258064516	0.461465128186582	4.38413737320243e-12	5.80021374474682e-09
M62	R45	79	3.1720954064926	7.87287390533455e-14	2.31689563326376	4.34296181641857	3400	164	12213	35.5476220833865	1.13022245757351	4.53374071685976e-12	6.00267270912233e-09
L89	R06	82	2.50634870732559	7.94650106959645e-14	1.95582599695435	3.21183165194387	1068	489	14223	33.2941476475838	1.2751489373264	4.5726865966142e-12	6.05880974051381e-09
I70	R42	90	2.78483642092727	8.33002183048065e-14	2.11094611435807	3.67385687326336	3066	214	12508	41.8286370011475	1.0872907803629	4.78976255252637e-12	6.35122514464997e-09
I48	L97	114	2.28642571599801	8.5251737666028e-14	1.83282257796001	2.85229056955184	1130	574	14108	41.350248629351	1.44119151671728	4.89828088797762e-12	6.5000187383463e-09
I21	I73	37	3.77689315746565	8.54940292779023e-14	2.60692911245989	5.47192551371315	710	187	14838	8.46423562412342	2.00544152159991	4.90850320955848e-12	6.51849226229366e-09
A46	I95	74	2.66482838157195	8.56823010891979e-14	2.04562910789004	3.47145544411814	1249	360	14163	28.6650516384037	1.33812630148737	4.91561102072678e-12	6.53284704654589e-09
K80	R11	74	3.11752486804481	8.58531510341119e-14	2.29243239098375	4.23958470535617	2684	184	12904	31.4838709677419	1.20716703287597	4.92170939894426e-12	6.54587350059586e-09
N80	R14	2	88.9552165655823	8.80494610398561e-14	15.1978943067025	520.666244582309	77	8	15615	0.0392706872370266	1.52939103485921	5.04382506159566e-12	6.71333115698383e-09
R42	R61	62	3.54649666714265	8.84915752769836e-14	2.50707727784604	5.01685317847883	136	3066	12558	26.5826851969909	1.19158891738024	5.06534546320842e-12	6.74704015699361e-09
I73	R51	140	2.10048672038087	8.98051482889825e-14	1.72495703607144	2.55777064021533	2024	710	13104	91.6129032258064	0.606410047578487	5.13667931829968e-12	6.84719353129347e-09
L03	R23	16	14.4069014078552	8.99677175139415e-14	5.98087789363789	34.7037361181456	1865	24	13825	2.85349993624888	2.14129347415796	5.14212040618476e-12	6.85958862185047e-09
I25	L97	143	2.08344504453152	1.00781194956223e-13	1.71242775278982	2.5348475265664	1130	814	13897	58.6395511921459	1.27172750566233	5.75585184227507e-12	7.68406220943722e-09
G63	R45	55	3.8547386178639	1.05138568805097e-13	2.64670720674093	5.6141494511394	3400	113	12240	24.493178630626	1.13531555939122	6.00021719950945e-12	8.01629017854462e-09
M14	R45	79	2.9804332855539	1.07083629084043e-13	2.2111091479567	4.01743286976422	3400	181	12196	39.2324365676399	0.991640886505664	6.10665018662143e-12	8.16459129951286e-09
I83	M14	19	5.49573734260032	1.08152493458771e-13	3.35953808833105	8.99026239463053	181	309	15227	3.56553614688257	2.13114380400323	6.16299466649028e-12	8.246086863764e-09
M65	R53	50	3.16161908553065	1.0840192341525e-13	2.30441977165836	4.3376798641153	1030	274	14444	17.9918398571975	1.42511757201911	6.17259495951885e-12	8.26510465079574e-09
A49	B86	1	352.852995257911	1.12236856469808e-13	29.2064545281483	4262.93565151789	4	15	15680	0.00382506693867143	0.994492122194428	6.38619337428396e-12	8.55749912154051e-09
R04	R23	48	3.5739406311542	1.17199403336905e-13	2.50597301728514	5.0970427641925	1865	138	13743	16.4076246334311	1.49306239651858	6.66358576243275e-12	8.93586850742232e-09
I70	R80	77	2.81401716904044	1.18430787660471e-13	2.11942889440466	3.7362388748025	2402	214	13159	32.7698584725233	1.20773799086629	6.72858077881715e-12	9.02975540517261e-09
M14	R73	129	3.26256831549198	1.23095099035416e-13	2.35450012363262	4.52085430211388	7121	181	8525	82.1688767053423	0.64439597130444	6.98837366042836e-12	9.38538582595529e-09
I50	R05	103	2.35339418346877	1.23367904589924e-13	1.86793506164964	2.9650196607442	1918	419	13464	51.2330740787964	0.993548009956603	6.99865021239491e-12	9.40618588545876e-09
E05	R73	88	5.63922955810883	1.36202143534587e-13	3.40350081079268	9.3435881984238	7121	107	8558	48.574971311998	0.844193398482204	7.72099065709635e-12	1.03847324337946e-08
R04	R42	64	3.42284284667336	1.37611493610885e-13	2.43544341557861	4.81056265897252	3066	138	12558	26.9736070381232	1.21637342498146	7.79508791260173e-12	1.04921883303619e-08
I73	R05	156	2.00698782757808	1.385842857231e-13	1.66554942102062	2.41842126640608	1918	710	13226	86.8149942623996	0.838225355461466	7.84436441348015e-12	1.05663588649578e-08
F98	M85	29	4.15459419683622	1.39285941173559e-13	2.78271172177739	6.20281749104803	256	472	14999	7.7031748055591	1.78534882215042	7.87823188781751e-12	1.0619856584778e-08
K25	K92	10	10.1608115588748	1.43551798757617e-13	4.96338726098975	20.8007326662593	47	416	15245	1.24646181308173	2.2917770804999	8.10748658983297e-12	1.09451068962745e-08
L84	R03	93	2.34561796567355	1.50332059244928e-13	1.86293941481756	2.95335618385064	639	1117	14035	45.5031875557822	1.01533114781029	8.48413608965917e-12	1.14620678571295e-08
E10	E27	42	5.0700377215493	1.50511498529693e-13	3.15714960983891	8.14192726813615	73	3287	12380	15.2971439500191	1.39971750334431	8.48798018150624e-12	1.14757492053964e-08
I50	R39	57	2.97595080345585	1.53266466025435e-13	2.20642935802999	4.01385303923658	633	419	14703	16.9085171490501	1.69540701519316	8.63695617302978e-12	1.16858017021093e-08
M25	R00	60	2.94335622929965	1.5504951539504e-13	2.19417567145866	3.94833741219897	1103	312	14343	21.9390539334438	1.41100335061011	8.73098249726353e-12	1.18217503012948e-08
I70	R73	146	2.87023972738029	1.5623852298761e-13	2.14642012013265	3.83814706886131	7121	214	8509	97.1499426239959	0.582756825620783	8.79144367910725e-12	1.19124061851903e-08
M25	R23	77	2.63592334042227	1.61750298464489e-13	2.02300697107111	3.4345367840745	1865	312	13598	37.0954991712355	1.03385356475769	9.0948757422013e-12	1.2332651506425e-08
K80	R73	134	3.21044598998899	1.66263786542752e-13	2.31663017861374	4.44911904791122	7121	184	8527	83.5307917888563	0.675410538648507	9.34177037947835e-12	1.26767824049521e-08
E10	H40	98	2.60977895000029	1.70241711869122e-13	2.01091322943939	3.38699157584407	258	3287	12251	54.0638786178758	0.846322290382362	9.55418194953863e-12	1.29800793214612e-08
L97	R33	36	4.11864423635247	1.70294881886327e-13	2.75400917071421	6.1594676321431	122	1130	14482	8.78872880275405	1.91833184686627	9.55418194953863e-12	1.2984133269423e-08
E87	J00	73	2.59369047457783	1.72009131560155e-13	2.00030080565279	3.36310931781101	448	1175	14148	33.5585872752773	1.0984810281421	9.64326193809119e-12	1.3114836235804e-08
D47	J94	1	653.799416727017	1.73414963219471e-13	40.7024113590228	10501.9251449787	5	7	15687	0.00223128904755833	0.996784516360433	9.7149330423722e-12	1.32220238706686e-08
E78	L30	215	2.03421483447775	1.74208101579486e-13	1.68224857726765	2.45982077127414	472	4485	10956	134.956011730205	0.667891366236831	9.75220022388246e-12	1.32824967049279e-08
E86	R33	18	6.00656570021975	1.89852783024454e-13	3.56190593855244	10.1290803669338	122	401	15193	3.11883207956139	2.2056922031933	1.06201947481288e-11	1.44753254416995e-08
F98	L29	53	2.95797837919713	1.92507772142272e-13	2.19509746502223	3.98598979371928	662	472	14617	19.9199285987505	1.36808147970676	1.07608175124542e-11	1.46777550869875e-08
E11	M14	101	3.20831328601914	1.9983076610808e-13	2.33034439747116	4.41706133755035	181	4206	11412	48.5328318245569	1.04211214393013	1.11619756497513e-11	1.52360967619106e-08
G45	R62	1	327.415235610675	2.00225011339024e-13	30.3114735547873	3536.6389006536	6	17	15676	0.00650261379574143	0.990649081188082	1.11758096555958e-11	1.52661559895439e-08
K30	R00	72	2.63033880047862	2.04458201801643e-13	2.02068009155041	3.4239374328644	1103	447	14220	31.4319138084917	1.17048230419666	1.14037422065591e-11	1.55889155963663e-08
O24	R52	152	2.62688891436144	2.06734290658073e-13	2.0233803341514	3.41040448596091	5571	285	9994	101.219877597858	0.581855884006484	1.15222631514801e-11	1.57624559912248e-08
I84	K59	11	15.2602365660113	2.08415789747318e-13	6.12806775280481	38.0013455210318	1168	20	14521	1.48922606145608	2.26926524471643	1.16074959015955e-11	1.58906618892843e-08
A46	K59	65	2.74640958588155	2.10808137655697e-13	2.07960792825442	3.62701329945078	1168	360	14235	26.8060691062094	1.24706621656515	1.17321652960282e-11	1.60730664555586e-08
F41	R00	21	6.05613293088795	2.15717208067987e-13	3.53251671753732	10.382610758642	1103	59	14557	4.14873135279867	2.09521462255442	1.19966145362098e-11	1.64473585291437e-08
A02	L14	1	814.258389261745	2.28495768951273e-13	31.2956880459342	21185.561522405	19	4	15676	0.00484508478898381	0.993026899226397	1.2698002845255e-11	1.74216599036898e-08
E10	J00	162	2.09581973986043	2.38819334211128e-13	1.7149981831482	2.56120410222559	448	3287	12125	93.8783628713502	0.780720942985951	1.32620394296631e-11	1.82087801369275e-08
I46	R06	27	4.73108266468245	2.40100871636524e-13	3.01574284499749	7.42209940651536	1068	96	14561	6.53627438480173	1.89350342972017	1.33235014249831e-11	1.83064909579268e-08
F50	R73	170	3.05204434451117	2.41075516388962e-13	2.2431774761404	4.15258033746395	7121	227	8520	103.051574652556	0.716697527012989	1.33678565433283e-11	1.83808027470764e-08
I25	I64	61	2.88343658033809	2.47890109359421e-13	2.1496575056963	3.86768891825807	325	814	14620	16.8653576437588	1.79510342020423	1.373574228787e-11	1.89003813881091e-08
I25	I70	44	3.48669508996085	2.62311915218793e-13	2.45894331690882	4.94401093622602	214	814	14714	11.1051893408135	1.89429935631312	1.45243078982258e-11	1.99999719758569e-08
E86	R00	61	2.80220144398998	2.68348834642038e-13	2.10872314648412	3.72373819948424	1103	401	14255	28.1973097029198	1.08643277300603	1.48477916525996e-11	2.04602568972822e-08
I61	R13	8	10.9893675736739	2.84513241580171e-13	5.16507564621372	23.3813031872716	83	133	15490	0.703748565599898	2.40121255902828	1.57307556956346e-11	2.16927121042801e-08
E78	G56	163	2.23536970397254	2.87184937305377e-13	1.79376711625576	2.78568921693055	339	4485	11037	96.9281524926686	0.743900242721839	1.58669677861221e-11	2.18964155448485e-08
J93	R32	1	787.006115291754	2.89887576759767e-13	38.1274933132901	16244.9343421882	7	11	15681	0.00490883590462833	0.992935372181742	1.60046910137932e-11	2.21024782900484e-08
E11	I70	126	2.82520568340188	2.91772386510573e-13	2.11750804861867	3.76942470595713	214	4206	11404	57.3813591737855	1.12124879333557	1.60970952311857e-11	2.22461856094986e-08
M35	R52	59	7.82233869598078	2.94162649324388e-13	4.16508429072952	14.6909350216106	5571	72	10114	25.5713374984062	1.17509165137401	1.62172315240332e-11	2.2428431197738e-08
K30	R30	29	4.07270959282073	2.96783720489932e-13	2.73227465020706	6.07075259663116	277	447	15003	7.89359938798929	1.75412317562543	1.63499095149963e-11	2.26282747687549e-08
O92	R73	87	5.17117007401169	3.22851743664949e-13	3.18877860837668	8.38596943171516	7121	108	8556	49.0289430065026	0.814740551838783	1.77731633182195e-11	2.4615831195734e-08
L71	R62	1	611.654887218045	3.25707627484269e-13	33.1468262281766	11286.8031009164	6	6	15687	0.00229504016320286	0.99669275062298	1.79174444859582e-11	2.48335780575381e-08
I35	R06	39	3.69147784337339	3.32636505345037e-13	2.55330037581934	5.33701745285016	1068	163	14506	11.0980492158613	1.72522556518587	1.82854148161733e-11	2.53618703500323e-08
N40	R06	55	3.08996364576234	3.73146652353845e-13	2.2534961237245	4.23691668763667	1068	260	14425	17.7024097921714	1.58220265485267	2.04975263031116e-11	2.84505665087189e-08
M65	R11	100	2.5582870915532	3.83961634531907e-13	1.97778323999187	3.30917600597862	2684	274	12840	46.8835904628331	1.07675205369675	2.10764253598886e-11	2.92751548248852e-08
N40	R30	17	6.80377192101894	4.01007276124035e-13	3.84343888868766	12.0442431098604	277	260	15178	4.5913553487186	1.68672696562499	2.19804455557707e-11	3.0574799768077e-08
O02	O03	5	32.4995162472623	4.03620228784106e-13	7.68266502281167	137.480750907387	71	9	15623	0.0407369628968507	2.52735701448119	2.21077761089398e-11	3.07740243436442e-08
Q66	R23	48	3.46582651685115	4.06587393789934e-13	2.44039914856332	4.92212655129803	1865	151	13730	17.9532704322326	1.3703349388648	2.22543114425797e-11	3.10002558395135e-08
K90	R42	79	2.82121335913136	4.16719287208749e-13	2.11337737456576	3.76612568750371	3066	212	12499	41.4377151600153	0.914653016133053	2.27925122333078e-11	3.17727620532311e-08
E15	R05	77	2.60174514980352	4.22088713214002e-13	1.9965634443042	3.39036450048055	1918	319	13538	39.0056100981767	0.963271796642546	2.3069644400718e-11	3.21821539390016e-08
R45	R49	37	5.58547238909257	4.33872994769523e-13	3.34537556025981	9.32556038847027	63	3400	12272	13.655488971057	1.37455831512442	2.3696738170632e-11	3.30806464862023e-08
G44	R52	104	3.19430109383481	4.37933371500158e-13	2.31053698418884	4.41609874583176	5571	167	10064	59.3112966976922	0.799889169188855	2.39013814674514e-11	3.33902299100295e-08
D64	E87	17	7.28847786814527	4.47588518254282e-13	3.96392959516609	13.4013252150654	1175	45	14495	3.37084023970419	2.04201435486728	2.44108630717437e-11	3.41263865742977e-08
M54	R00	116	2.14152719103873	4.62976231954942e-13	1.73808668720049	2.63861333484182	1103	854	13857	60.0511283947469	0.938418664217825	2.52320391746995e-11	3.52996228054046e-08
G40	I63	14	6.71151477218568	4.84180485392141e-13	3.79820713994412	11.8593928339383	201	204	15307	2.61405074588805	2.05327383198292	2.63688150776599e-11	3.69163411087238e-08
B35	E10	120	2.34908665903688	4.88709615861556e-13	1.85724382998695	2.97118129702109	3287	323	12208	67.6846232309065	0.816947990528002	2.659647727435e-11	3.72616646613643e-08
I10	N40	153	2.49434986466847	5.15892166558448e-13	1.93486463767366	3.21561577292158	260	4512	11079	74.7877087849037	1.02289455404587	2.80557762048851e-11	3.93341982392489e-08
M62	R19	32	3.96115260426437	5.20237459644732e-13	2.67094087486901	5.87460774662034	909	164	14657	9.50376131582303	1.6515599861047	2.82719209626604e-11	3.96655051106126e-08
G40	R47	11	8.14235494534538	5.23219447170296e-13	4.28680429893703	15.4655868177677	131	204	15374	1.70368481448425	2.15003552331854	2.84137227560536e-11	3.98928667494992e-08
I83	R42	116	2.33934471705344	5.33473090970198e-13	1.84793689467714	2.96142888914069	3066	309	12439	60.397424454928	0.930258487081645	2.89499329686995e-11	4.06746558210227e-08
L97	N30	63	2.73899388998615	5.44458198008978e-13	2.05954114414576	3.64260143610441	388	1130	14243	27.951039143185	1.14445677313942	2.95250464489293e-11	4.15122153071945e-08
E86	R13	14	7.11920132353321	5.5814757726552e-13	3.93345570293909	12.8851145945603	83	401	15228	2.12182838199668	2.26449936618754	3.02458863032051e-11	4.25559620286096e-08
I20	I48	93	2.35411948852082	5.64834463342173e-13	1.85439379513341	2.98851224630786	574	841	14376	30.7748310595435	1.56477630206222	3.05865082794915e-11	4.3065803657524e-08
E78	R82	288	1.77074830579423	5.93024514445133e-13	1.51435496022934	2.07055125437583	803	4485	10698	229.596774193548	0.32569716138207	3.20902442185019e-11	4.52151541038692e-08
F98	K59	78	2.48587374148819	6.01122473691293e-13	1.93064565611872	3.20077806045652	1168	472	14136	35.1457350503634	1.12802722422354	3.250537801886e-11	4.58325830065926e-08
E14	K59	234	1.74752220023521	6.2386543889277e-13	1.49984715381774	2.03609669994813	1168	2107	12657	156.889965574398	0.573741270684356	3.37112830534226e-11	4.75666203883793e-08
I47	R73	135	3.21580463755817	6.39471500380992e-13	2.3108963643523	4.47505981941302	7121	185	8527	83.984763483361	0.678330535905233	3.4530102370077e-11	4.87565045465487e-08
I25	K30	61	2.75918296967468	6.57293460406468e-13	2.07221739512518	3.67388608842504	447	814	14498	23.1963534361851	1.35747857609626	3.54673318391303e-11	5.01153398886911e-08
D22	R60	2	69.1104665261241	6.58613323202478e-13	13.4908196251989	354.037539315786	13	39	15648	0.0323218156317736	1.53906971461019	3.55134178412821e-11	5.02159728275729e-08
I95	M25	60	2.81709376526226	6.73223899379773e-13	2.1065242158912	3.76735155590037	312	1249	14197	24.8430447532832	1.23903318844525	3.62755874262974e-11	5.13299562082108e-08
G44	K59	39	3.64346558580681	7.07204954578745e-13	2.51815358797199	5.27165679582298	1168	167	14402	12.4350376131582	1.57399963962839	3.80796905097856e-11	5.39208417618564e-08
E78	I48	255	1.88853960639861	7.19854184482607e-13	1.58555851315366	2.24941672940366	574	4485	10894	164.120234604106	0.632626884557749	3.87334384586283e-11	5.48852822958764e-08
E87	I25	127	2.08111400844791	7.21978628561361e-13	1.69820989415054	2.55035348167286	814	1175	13836	60.9747545582048	1.0463912523684	3.88203529863618e-11	5.5047260534661e-08
F33	K85	2	59.4330537922779	7.26516121541607e-13	12.3141935904935	286.846869599541	10	52	15638	0.0331505801351524	1.53791196057222	3.90368017526003e-11	5.53932216869398e-08
G44	R11	71	3.11773252173156	7.39853350727758e-13	2.26292366732923	4.29544143154187	2684	167	12918	28.5750350631136	1.28361702758075	3.97254357227028e-11	5.64101187262379e-08
R23	R70	54	3.17329959866686	7.51801094848233e-13	2.28205251414197	4.41261990269554	168	1865	13719	19.9744995537422	1.39079522990057	4.03385464297703e-11	5.73210744767035e-08
R12	R39	40	3.42551456078569	7.52350973456508e-13	2.41375376910543	4.86136993604927	633	362	14743	14.60831314548	1.39330928196976	4.03396624269982e-11	5.73629999711915e-08
G56	I20	47	3.18324936927202	7.61582247935975e-13	2.2952231613184	4.41485460662142	841	339	14565	18.1753793191381	1.32377928904813	4.08059300729996e-11	5.80668384938784e-08
E15	R42	108	2.3899871649035	7.66539419121431e-13	1.87764613682925	3.04212734037804	3066	319	12421	62.3520336605891	0.782865297895936	4.10426952323831e-11	5.84447980109135e-08
H53	J00	79	2.46028930500459	7.71837890652047e-13	1.91337791949479	3.16352739448264	448	1252	14077	35.7577457605508	1.12195170670807	4.12973894545722e-11	5.88487799727653e-08
Q21	R32	1	692.670391061453	7.80470811086644e-13	26.4222936146088	18158.6155105002	7	3	15689	0.001338773428535	0.99806984994249	4.17300119153585e-11	5.95069969913012e-08
I70	L89	30	4.09373417156605	7.882953508166e-13	2.72862149593214	6.14180438453319	489	214	15025	6.67129924773684	2.01472537026914	4.21188360357475e-11	6.01035790230117e-08
G57	I69	2	83.1217166604169	7.92935099490377e-13	13.2195558913735	522.651429242285	100	6	15594	0.0382506693867143	1.53080769881582	4.23370704906469e-11	6.04573366606438e-08
A41	N10	2	94.0756147485912	8.05192747995025e-13	13.6835779300651	646.776839767904	7	66	15627	0.02945301542777	1.54308451432183	4.29614563127227e-11	6.13919210708807e-08
G83	R11	81	2.7417628417652	8.09059854220638e-13	2.07301825079442	3.6262408580357	2684	241	12854	41.2370266479663	0.957115632591617	4.31376004091277e-11	6.16867685850525e-08
J00	M85	28	4.09062526968414	8.14326854771825e-13	2.71944596342056	6.15317065389717	256	448	15022	7.31148795103914	1.80287421880312	4.33880859832829e-11	6.20883510420778e-08
R51	R61	47	3.63991340399755	8.32681598800891e-13	2.51958012842034	5.25840374717809	136	2024	13585	17.5483870967742	1.37174066527629	4.43350618020768e-11	6.34878085005739e-08
I47	I49	10	8.76842264821595	8.39220279153292e-13	4.45370406745925	17.2632116039106	135	185	15388	1.59218411322198	2.08526342749843	4.46520238548798e-11	6.39863501840428e-08
E86	R35	66	2.65271853194873	8.4385919642864e-13	2.01641764920824	3.4898105620665	1131	401	14232	28.9131072293765	1.1633833171232	4.48675344712006e-11	6.43400444317017e-08
D72	I83	26	4.26011285044922	8.67691550705811e-13	2.79507695867652	6.49304536757943	309	333	15082	6.55979854647456	1.83653971214497	4.61025381767e-11	6.61571422835646e-08
F99	R67	1	670.196456467478	8.97678139040703e-13	42.1893537618391	10646.3657347565	8	9	15682	0.00459008032640571	0.993393065482396	4.76625833643164e-11	6.84434697111584e-08
R30	R40	7	13.6785608084292	9.06812633713343e-13	5.8359777711704	32.0602704681602	38	277	15390	0.671044243274257	2.25925006869104	4.81140774234334e-11	6.91399292574738e-08
H00	H05	1	249.901878695271	9.1131583867829e-13	23.9755331610716	2604.77831945885	13	4	15682	0.00331505801351524	0.995225292095045	4.83193853407693e-11	6.94832761200262e-08
B02	R23	47	3.42610299418946	9.35301610611272e-13	2.39922825703649	4.89248227731899	1865	140	13740	16.6454162947852	1.44374093891607	4.95566861021935e-11	7.13120713010564e-08
I73	M54	85	2.37736087169222	9.51657053365969e-13	1.86712178787143	3.02703591751047	854	710	14219	38.6548514599005	1.11683928067048	5.03882583568669e-11	7.25590920338883e-08
H81	R42	23	13.5112926917209	9.88503932663059e-13	5.43864546737012	33.5662677952837	3066	29	12626	5.66836669641719	1.84762905978068	5.2302902391322e-11	7.53684823458949e-08
N40	R11	70	2.77330848692428	1.00445577109969e-12	2.07791737469241	3.70141761040173	2684	260	12824	44.4880785413745	0.642330529477246	5.31100764684437e-11	7.65847302674959e-08
E34	F01	1	1220.56510067114	1.02036891064795e-12	26.6396437445195	55923.3891888228	18	4	15677	0.00459008032640571	0.993393065482396	5.39140870355876e-11	7.7798027592353e-08
J45	L29	55	2.83236246696395	1.02773722754701e-12	2.10969842585696	3.80257056930185	662	488	14603	20.5951804156573	1.37471745766459	5.42658067273697e-11	7.83598249143218e-08
H53	K25	71	2.56249887565215	1.03944660009483e-12	1.96718517593921	3.33796765451094	416	1252	14101	33.2036210633686	1.07384783835538	5.48460941344154e-11	7.92526060242303e-08
L90	M16	1	273.535161594961	1.06124991929361e-12	26.0883251932851	2868.00643868238	5	25	15669	0.00796888945556547	0.98854888866298	5.59578147278985e-11	8.09150000965413e-08
R04	R73	102	3.77032949423167	1.06840330109462e-12	2.56439717598512	5.54336302823775	7121	138	8541	62.6480938416422	0.694455123925525	5.6296067513448e-11	8.14604096919593e-08
J34	O92	3	34.3768312706329	1.06952799089687e-12	9.56238454755401	123.584919884011	108	16	15577	0.110161927833737	1.84922987707816	5.63164099902844e-11	8.15461616659318e-08
L98	R32	1	297.884711779449	1.11452384560064e-12	23.7352103306127	3738.55130314467	7	6	15686	0.00267754685707	0.996142278740605	5.86451833042242e-11	8.49768706078208e-08
E78	J45	203	2.00053190573868	1.1228955314701e-12	1.6505609419213	2.42470774888194	488	4485	10928	139.530791788856	0.537682877309755	5.90449446875433e-11	8.56151697969378e-08
E55	R35	40	3.49310682785968	1.14313361002493e-12	2.44038250589938	4.99995196709668	1131	198	14409	14.2762973352034	1.42432900401818	6.00676926921784e-11	8.71582220963508e-08
I10	J45	196	2.0355490695459	1.17596166413377e-12	1.66952130583364	2.48182517949971	488	4512	10894	140.370776488589	0.478711705943915	6.17501357313218e-11	8.96611970818793e-08
I20	J45	58	2.81849345293472	1.20033140778741e-12	2.10274258671857	3.77787818366903	488	841	14427	26.1639678694377	1.11902072351282	6.29864199495878e-11	9.15192681867511e-08
E86	K25	34	3.54960966186019	1.21050127161716e-12	2.45910287311833	5.123709499633	416	401	14915	10.6347061073569	1.5889201533267	6.34763888957705e-11	9.22946694544504e-08
D72	K20	5	21.7650314041171	1.24407111350469e-12	7.42508032952612	63.7995241800216	16	333	15354	0.339665944154023	2.16308920212405	6.51918914427252e-11	9.48542020491651e-08
I64	R11	94	2.41407002137145	1.27776630099439e-12	1.88292500713946	3.09504310898598	2684	325	12783	55.6100981767181	0.746868087771326	6.69116013868937e-11	9.74232916193173e-08
F32	R51	37	4.53286016200968	1.29168780727631e-12	2.90157396582786	7.08126743978145	2024	84	13627	10.8387096774194	1.68248757098725	6.75941913972425e-11	9.84847368657823e-08
K59	M10	60	2.78514768139789	1.29690694561379e-12	2.08359951139841	3.72290719246229	337	1168	14253	25.0934591355349	1.22512103187084	6.78207613637335e-11	9.88826700683234e-08
N03	N04	2	71.4941079580816	1.31005322553138e-12	13.1318697420133	389.236839318373	85	7	15608	0.0379319138084916	1.53125069173879	6.84612804528033e-11	9.98850081806401e-08
I64	I73	50	2.98235383965019	1.33011151595719e-12	2.17878547751737	4.08229011835118	710	325	14713	14.7105699349739	1.69876172861333	6.94618852973671e-11	1.01414352534156e-07
K59	R61	33	3.93966785610098	1.38050790639958e-12	2.63782778531945	5.88400156476313	136	1168	14427	10.1267372179013	1.611504144667	7.2014974994965e-11	1.05256825323436e-07
A18	N20	1	488.8	1.38088915263478e-12	26.6979476658642	8949.20624574782	20	2	15677	0.00255004462578095	0.996325746031612	7.2014974994965e-11	1.05285893442639e-07
I89	L30	5	28.4448483754215	1.50526392366868e-12	8.05823298992444	100.407794129604	472	10	15221	0.300905265842152	2.20544659437334	7.84016223619392e-11	1.14768847860118e-07
F50	G47	15	6.497383605805	1.5054098647502e-12	3.66525086821801	11.5179002035155	290	227	15196	4.196735942879	1.62239424551167	7.84016223619392e-11	1.14779975137879e-07
H40	R52	154	2.43520021832442	1.53733731471776e-12	1.89199738041016	3.13435957402948	5571	258	10023	91.6306260359556	0.742707046434741	7.99551729608838e-11	1.17214283560656e-07
F98	R53	70	2.5316051381067	1.56453685242459e-12	1.94595926483241	3.2935039757064	1030	472	14266	30.9932423817417	1.15005181362621	8.1314323321822e-11	1.19288112313113e-07
E70	H47	1	607	1.60242281702487e-12	27.3589340550396	13467.2278992584	6	5	15688	0.00191253346933571	0.997243432622499	8.32266537357365e-11	1.22176727684061e-07
L40	R52	160	2.32288460774254	1.61072600456223e-12	1.82837175067379	2.95114650447797	5571	281	10006	99.7992477368354	0.675575816271773	8.36009559005087e-11	1.22809804217847e-07
R39	R53	81	2.41188898221881	1.61967965553106e-12	1.8814303671875	3.09190739343942	1030	633	14116	41.5650898890731	0.945953232607237	8.40084866231059e-11	1.23492475335966e-07
L40	R73	184	2.41844540223263	1.65885657632458e-12	1.88338144524961	3.10551969083724	7121	281	8480	127.566046155808	0.525015588499175	8.5981998410515e-11	1.26479519661868e-07
J00	R82	58	2.76833716289585	1.67384980057557e-12	2.07235815434238	3.69805317261976	803	448	14505	22.9340813464236	1.3016485218195	8.67001888891877e-11	1.27622678044884e-07
E86	H53	66	2.61552903573992	1.71157258849806e-12	1.98970035516725	3.43820219915655	1252	401	14111	32.0063751115645	1.02141639068846	8.85939253292835e-11	1.30498852010035e-07
R26	R60	1	421.689799947663	1.75316398160488e-12	31.766127745348	5597.85847382489	13	7	15679	0.00580135152365166	0.991654602879335	9.06852020199892e-11	1.33669987777464e-07
G56	R00	64	2.68565086456183	1.7994117718112e-12	2.02459587706322	3.56254828335625	1103	339	14320	23.8376259084534	1.38791243724729	9.30143393503356e-11	1.37196150541745e-07
H26	R80	58	3.15868223909602	1.82737338642387e-12	2.26697175543413	4.40114591796932	2402	159	13195	24.3476985847252	1.21886018914441	9.43957207641517e-11	1.39328083847888e-07
D50	R73	99	4.04038686778639	1.91949330308353e-12	2.67938944821909	6.0927037136133	7121	130	8546	59.016320285605	0.736573227608103	9.90871813768475e-11	1.46351766893604e-07
K30	R13	14	6.84520774240936	1.94064070311102e-12	3.7931797246742	12.3529261563702	83	447	15182	2.36523014152748	2.15618542429837	1.00111062522801e-10	1.479641504087e-07
I10	I45	138	2.49437391339015	1.9566114868991e-12	1.92452707796588	3.23295072905782	259	4512	11065	74.5000637511156	0.880535115207971	1.00866695617729e-10	1.49181842818622e-07
G56	M25	29	3.93684699579798	1.98253956614882e-12	2.62861162578543	5.89617884828937	312	339	15076	6.74282799948999	1.95403000137476	1.02134276500687e-10	1.51158729221017e-07
A49	N10	1	288.697282946393	2.01304348432754e-12	28.4753800942718	2926.95377216039	7	15	15677	0.006693867142675	0.990374969586341	1.03635719421035e-10	1.53484500462553e-07
E11	O92	61	4.85188627596897	2.04824491852508e-12	3.06582748227508	7.67844915313596	108	4206	11445	28.9588167792936	1.0492875696853	1.05376810939909e-10	1.56168433812945e-07
L89	R05	111	2.17497880734408	2.09832911797048e-12	1.74550903019053	2.71011649357065	1918	489	13402	59.7922988652301	0.881538251735607	1.07880717194645e-10	1.59987103599659e-07
I70	L97	50	3.15281500627347	2.11103639061885e-12	2.26484912397451	4.38892037379487	1130	214	14404	15.4162947851587	1.63536870451652	1.08460895958716e-10	1.60955969602734e-07
G45	K11	1	297.306648436445	2.32692394746126e-12	25.1186559553765	3518.94796288222	5	17	15677	0.00541884482978452	0.992203364788153	1.19391868354094e-10	1.77416316374184e-07
I44	I45	14	6.82419663530658	2.36559182272123e-12	3.78844248785682	12.2925608258804	259	111	15342	1.83278082366441	2.40467161296936	1.21294249175104e-10	1.8036454852338e-07
O24	R12	28	6.40878958749025	2.3873438962081e-12	3.66478955616511	11.2073512946	362	285	15079	6.57720260104552	1.93631567159758	1.22327308713969e-10	1.82023035366387e-07
E61	K90	12	7.97482176287195	2.43864619283341e-12	4.1483017479653	15.33104051092	212	111	15387	1.50019125334693	2.3784012593731	1.24872114823763e-10	1.85934578972583e-07
I25	J81	26	4.72580167344448	2.52230436338044e-12	2.95739870436806	7.55163699224749	91	814	14819	4.72230014025245	2.2382923317485	1.29069192071102e-10	1.92313096185942e-07
E55	E78	99	2.69836405528677	2.52690642691446e-12	2.01980705960662	3.60488321903467	4485	198	11114	56.6129032258064	0.795536135040377	1.29217961448755e-10	1.92663980520093e-07
A41	R80	32	5.14900755935868	2.60080528479548e-12	3.13806165181505	8.44861630777655	2402	66	13262	10.1065918653576	1.571049840801	1.32907774087957e-10	1.98298398939231e-07
E61	N92	4	23.9668002737075	2.61070730427973e-12	7.60468547189633	75.533369194893	20	111	15571	0.141527476730843	2.13096250902931	1.33324432963703e-10	1.99053378414808e-07
F32	K59	25	4.92752293027667	2.62921667747923e-12	3.04916677181262	7.96298925098431	1168	84	14471	6.25474945811552	1.84151392628541	1.34179802927981e-10	2.00464625574404e-07
I27	M16	1	267.708461140829	2.69063323596672e-12	26.4075521286459	2713.91380076641	5	9	15685	0.00286880020400357	0.99586712154325	1.37222295034303e-10	2.05147331076283e-07
E55	E61	11	8.05276143568442	2.74498730364928e-12	4.17736547714661	15.5234123264553	111	198	15400	1.40112201963534	2.3212537807639	1.39900773373489e-10	2.09291556966739e-07
M77	R05	55	3.09213566970418	2.75330310109487e-12	2.23100178990223	4.28565456250752	1918	173	13662	21.153512686472	1.33789135486583	1.40230858345343e-10	2.09925594942978e-07
I10	M14	104	2.81298718399498	2.75547537839026e-12	2.08203230929446	3.80056393073049	181	4512	11109	52.0637511156445	0.984590758432382	1.40247810564329e-10	2.10091220225365e-07
R05	R49	27	5.27890014609205	2.86365154469034e-12	3.18286512113728	8.7552521680383	63	1918	13744	7.70330230779039	1.68579201315256	1.45656512358182e-10	2.18339112024915e-07
H36	R19	129	2.00404940548949	2.87007470381799e-12	1.64581259950626	2.44026204493005	909	1241	13677	71.9156572740023	0.834211078539004	1.45885897195068e-10	2.18828845792603e-07
R04	R52	92	3.37793664026592	2.87773786851659e-12	2.36267915465292	4.82945639198617	5571	138	10081	49.0117302052786	0.894964198849726	1.46177963880778e-10	2.19413123785047e-07
E10	G63	52	3.74666773957549	2.95186319351439e-12	2.5501268339162	5.50463567697079	113	3287	12350	23.6791406349611	1.1027002011393	1.49843414906461e-10	2.25064809189505e-07
C34	F03	1	1548.14373897707	3.01449948787746e-12	21.6636587727673	110634.545238812	27	2	15670	0.00344256024480428	0.995041964686337	1.5292116663554e-10	2.29840513453217e-07
E10	I83	105	2.40416848538467	3.13911397692352e-12	1.87716715533329	3.07912169126492	309	3287	12207	64.7509243911769	0.688981182302197	1.59136798650621e-10	2.39341745170534e-07
E10	H33	49	4.04892681591225	3.18549490186914e-12	2.68544181424416	6.10469691566469	99	3287	12361	20.7454417952314	1.20121507501089	1.61380769962135e-10	2.42878058793013e-07
M02	R52	30	46.5897177035047	3.24473678052819e-12	6.89030902374742	315.022416006494	5571	31	10126	11.0098814229249	1.36804630853613	1.64272879038096e-10	2.47394955831372e-07
C60	E73	1	227.771308334764	3.27196086963454e-12	24.3480862962496	2130.75345098153	35	6	15658	0.01338773428535	0.980813727831515	1.65541245192625e-10	2.49470656505286e-07
I83	R53	51	2.91501878767391	3.34092706820046e-12	2.13681382655132	3.9766377523895	1030	309	14410	20.2900675761826	1.28833109424	1.68918424612032e-10	2.54728984314944e-07
I10	I50	218	1.9992865906809	3.48231804010485e-12	1.64071988056788	2.43621529733216	419	4512	10985	120.52326915721	0.84969828370318	1.75950522841481e-10	2.65509338967794e-07
D72	I95	63	2.67442883041122	3.55298984467149e-12	2.01415431067516	3.55115272500503	1249	333	14179	26.5151727655234	1.21784451785255	1.7940245742184e-10	2.70897710706978e-07
G56	R05	88	2.38714123727918	3.59867117665608e-12	1.85909746897474	3.06516650246498	1918	339	13529	41.4511028943007	1.06800330009886	1.81588804675144e-10	2.74380683864143e-07
R03	R05	140	1.98625216669536	3.63622490576425e-12	1.63420926396045	2.41413248395187	1918	639	13281	78.1334948361596	0.833334783979279	1.83362412658727e-10	2.77243967939995e-07
E61	R52	77	4.02833031298842	3.65037657694841e-12	2.65963652402556	6.101376997929	5571	111	10093	39.4224786433763	0.948316335733989	1.83954370197906e-10	2.78322962109432e-07
E10	L29	213	1.8329774462104	3.74526520261127e-12	1.54393971969045	2.17612532112952	662	3287	11962	138.72204513579	0.615051131649112	1.886114566533e-10	2.85557745373096e-07
L97	N04	24	4.92384053504022	3.84117378136018e-12	3.01256437730841	8.04769710387607	85	1130	14507	6.12329465765651	1.81131152065131	1.93313726046077e-10	2.92870294959807e-07
E11	I15	56	4.36102831649959	3.89200242000703e-12	2.7644755042523	6.87962976993539	89	4206	11459	23.8642101236772	1.19689131837013	1.95742562343955e-10	2.96745724513436e-07
I10	M48	127	2.60317594248794	3.93034776194887e-12	1.9751509398364	3.43088968588358	219	4512	11094	62.994262399592	1.00012934341752	1.97540781219375e-10	2.99669365109792e-07
O92	R11	46	3.74161043018329	4.03326704919418e-12	2.52589115136725	5.54245918462418	2684	108	12952	18.4796633941094	1.2706920087255	2.02580004061799e-10	3.0751644616581e-07
E86	I10	184	2.1023842924882	4.05639509527093e-12	1.70100503466619	2.59847538556434	4512	401	10969	115.345658549025	0.669107893317196	2.03607533929514e-10	3.09279844038932e-07
F32	R45	48	4.49055520597404	4.13915733817746e-12	2.86820115402662	7.03056897860567	3400	84	12262	18.207318628076	1.35112561866701	2.07625033716671e-10	3.1559005124934e-07
G47	R11	88	2.46781020709861	4.26635948171906e-12	1.90329588538773	3.19975851627475	2684	290	12812	49.6213183730715	0.814060254835015	2.13864943250276e-10	3.2528857868367e-07
B35	R42	110	2.28875794922215	4.29054220136086e-12	1.80535668840511	2.90159445154038	3066	323	12419	63.1338773428535	0.79140114061309	2.14935867373692e-10	3.27132390142759e-07
N04	R23	32	4.24589357531654	4.40469627834227e-12	2.73025992497697	6.602892306331	1865	85	13780	10.1061456075481	1.57110780879613	2.20509565162315e-10	3.35836067742206e-07
G56	L02	3	35.7951071886562	4.47194091954804e-12	8.64428039768812	148.223986231412	9	339	15353	0.194504653831442	1.74358752540503	2.23729091476995e-10	3.4096313541094e-07
G57	H49	1	390.75693329643	4.51552043428717e-12	30.5125499847586	5004.20256568203	9	6	15684	0.00344256024480428	0.995041964686337	2.25761216729328e-10	3.44285855512225e-07
R23	R47	45	3.38271131222282	4.57799183984272e-12	2.35051909534723	4.86817394697654	131	1865	13747	15.5753538186918	1.47259419463125	2.28734592286244e-10	3.49048987828808e-07
C78	R47	2	72.290750324098	4.65468779963866e-12	12.4085799248474	421.156378414942	131	8	15561	0.0668111691954609	1.49165766605287	2.32374202051338e-10	3.5489667128345e-07
I20	I46	24	5.00337353510324	4.65693200517338e-12	3.07795418045439	8.13324216804155	96	841	14785	5.14701007267627	2.02397134065883	2.32374202051338e-10	3.55067780734444e-07
I95	R13	26	4.65333391785258	4.68700256284354e-12	2.90907347992921	7.44344091011552	83	1249	14392	6.60888690552085	1.82720208303895	2.33721720342711e-10	3.57360510404006e-07
E66	R19	119	2.04706468231485	4.69892363255911e-12	1.66785191843799	2.51249752286483	909	1118	13790	64.787836287135	0.86714163637203	2.34163027689196e-10	3.58269432364469e-07
J00	R00	73	2.46525143564718	4.73710364768446e-12	1.8992877639851	3.19986510533226	1103	448	14220	31.5022312890476	1.18698650770369	2.35911474603332e-10	3.61180467617702e-07
E78	H40	132	2.37849332028012	4.81318809258463e-12	1.8511130181648	3.05612375857298	258	4485	11087	73.7683284457478	0.830927060747509	2.3954407710125e-10	3.66981526119115e-07
I21	R73	126	2.87948323684666	4.99033312365395e-12	2.11228433653163	3.9253350355736	7121	187	8516	84.8927068723703	0.564220954185224	2.48198270719501e-10	3.80487949012995e-07
G47	R73	186	2.30353186916101	5.01093966045497e-12	1.80727422143055	2.9360564154123	7121	290	8473	131.65179140635	0.49539411142828	2.49060687360749e-10	3.82059094411389e-07
K62	N06	1	219.64227690413	5.03668300124e-12	24.4994465557645	1969.13549429873	9	12	15678	0.00688512048960857	0.990100910055825	2.50177130572993e-10	3.84021895429544e-07
M41	M48	6	14.6158677261922	5.09430896193377e-12	5.7527183708883	37.1343729375998	219	33	15452	0.460729312762973	2.26066606446085	2.52874730991302e-10	3.8841558680264e-07
B18	E89	1	610.588624338624	5.24200479374303e-12	31.0098599527845	12022.578261862	16	7	15676	0.00714012495218666	0.989735578313966	2.60036861092347e-10	3.99676655498937e-07
A46	F98	35	3.43390594471898	5.24815063584571e-12	2.3853628379835	4.94336117315578	472	360	14901	10.8325895703175	1.60523106352674	2.60172461137878e-10	4.00145245230056e-07
E78	I50	197	2.0133096035992	5.32228659023122e-12	1.64800550724941	2.45958860095686	419	4485	10991	119.802052785924	0.712855459756882	2.63676245011163e-10	4.05797741072179e-07
I61	R73	98	3.62470562996539	5.45047526204071e-12	2.45893675251653	5.34315935147845	7121	133	8542	60.378235369119	0.689701356429509	2.69851614515775e-10	4.15571486354294e-07
I48	R23	142	2.01809324388906	5.52870042086468e-12	1.64993726468201	2.46839708891332	1865	574	13401	68.2462068086191	1.0462081969859	2.73546893957708e-10	4.21535763588827e-07
I50	R51	83	2.39696624413871	5.57967010937854e-12	1.86159180470999	3.0863088035755	2024	419	13338	54.0645161290323	0.609266390137898	2.75889719513338e-10	4.25421947489567e-07
G43	R05	73	2.57098688137078	5.59690328112114e-12	1.95231250525999	3.38571490290197	1918	273	13580	33.3809766670917	1.10591474242485	2.76562469649437e-10	4.26735890669081e-07
E11	I63	113	2.73394791636062	5.6030684935228e-12	2.03625181242532	3.6707008257834	201	4206	11404	53.8955756725743	1.0542720398547	2.76687796171403e-10	4.27205957288646e-07
C32	R13	2	68.9276447773171	5.61358714979686e-12	11.3300539981917	419.329000135948	83	5	15612	0.0264567129924774	1.54728971230812	2.77027800800169e-10	4.28007952236262e-07
K80	K85	3	45.0382748753812	5.78394752227742e-12	10.4893977945102	193.380615692925	10	184	15507	0.117302052785924	1.83998074153085	2.85250374408824e-10	4.40997078836042e-07
B02	R42	64	3.15082349969504	5.79857088612156e-12	2.2450325597033	4.42206892872081	3066	140	12556	27.3645288792554	1.19635181638174	2.85786707958848e-10	4.42112037212338e-07
G83	M25	20	4.82280963525425	5.83726679370063e-12	2.99150693611473	7.77517594798223	312	241	15165	4.79357388754303	1.85786384326799	2.87508014654848e-10	4.45062406685705e-07
K25	R00	66	2.55975598689291	5.98184244392334e-12	1.94735204807497	3.36474892606671	1103	416	14245	29.2520719112584	1.14712714215061	2.94288295924318e-10	4.56085577136935e-07
E10	R06	298	1.64097764581566	5.98264618903132e-12	1.42378793749079	1.89129824966236	1068	3287	11641	223.799311487951	0.411507867523081	2.94288295924318e-10	4.56146858682693e-07
I50	L89	48	2.91755176043267	6.03808809683119e-12	2.12206463366643	4.01123893200975	489	419	14838	13.0620298355221	1.80097688865284	2.96824001897417e-10	4.60374026942894e-07
E03	E78	211	1.94465469590099	6.11946235367323e-12	1.60747375989414	2.35256212613935	4485	484	10940	138.387096774194	0.604967249360341	3.0063041698184e-10	4.66578407155815e-07
I87	R23	35	4.30832080773263	6.1498712392251e-12	2.76735149105515	6.7073619821473	1865	84	13784	9.9872497768711	1.71216659668368	3.01929769887133e-10	4.68896932634718e-07
I95	L60	61	2.68575900181576	6.15421361012817e-12	2.01311466332903	3.58315477366101	329	1249	14181	26.1966721917634	1.18883808263258	3.01948530697698e-10	4.69228016704222e-07
G43	H53	57	2.80119011474438	6.1862862405155e-12	2.0729418647406	3.78528032667406	1252	273	14230	21.7898763228356	1.34765980490053	3.03326941741546e-10	4.71673394408104e-07
E13	E83	18	5.11290540657355	6.24134126038978e-12	3.09264309381465	8.45289964071609	327	185	15204	3.85662374091547	1.96797379322198	3.05829732903868e-10	4.75871064398419e-07
H40	R45	100	2.43941716423985	6.43525041130539e-12	1.88462989917868	3.15751973572175	3400	258	12140	55.9224786433763	0.827284903641455	3.15128880931265e-10	4.90655667609979e-07
L60	R11	102	2.31640575134179	6.50991423186754e-12	1.81705122311044	2.95299083295198	2684	329	12787	56.2945301542777	0.846175019246901	3.18580494614083e-10	4.96348410608741e-07
G43	R00	55	2.87142463916903	6.53350294173552e-12	2.11073612063457	3.90625781111293	1103	273	14377	19.1966721917634	1.47130922765604	3.19529783061337e-10	4.98146931792625e-07
J81	R06	26	4.51285726351594	6.8532486813701e-12	2.84445045649466	7.15986479369597	1068	91	14565	6.19584342725998	1.90772370650974	3.34952529301964e-10	5.22525945711063e-07
R00	R35	134	1.95452264862126	7.00253084270814e-12	1.61046049930519	2.37209095511601	1131	1103	13598	79.5290705087339	0.745377820702005	3.42029445292942e-10	5.33907964102282e-07
E87	R63	63	2.58656338307428	7.26982136445805e-12	1.95870235175035	3.41568494502599	398	1175	14188	29.8132092311615	1.05452295656314	3.54857573580732e-10	5.54287529933104e-07
R31	R52	89	3.25073634323013	7.53375215445819e-12	2.28274387584965	4.62920386513531	5571	138	10078	49.0117302052786	0.847658484071369	3.67505395404136e-10	5.74410933016665e-07
L84	R04	30	3.88388551762689	7.55260223657498e-12	2.57745364961727	5.85250746071488	138	1117	14473	9.82697947214076	1.51763740176527	3.6818935903303e-10	5.75848157527659e-07
G56	L97	51	2.92527715309462	7.89908737663698e-12	2.13407661423294	4.00981219012754	1130	339	14280	24.4211398699477	1.03248290180734	3.84834451777435e-10	6.02265917031687e-07
R52	R63	198	2.03634687277303	7.96539538995662e-12	1.65838370921759	2.50045183343539	398	5571	9927	141.352671171745	0.483298866033851	3.87817095470781e-10	6.07321571507242e-07
H36	I25	121	2.03057215050653	8.05770380088352e-12	1.65204274544474	2.49583327657949	814	1241	13764	64.3997194950912	0.899524794779518	3.92061025078726e-10	6.14359626298364e-07
O03	R11	48	5.26421194434845	8.24216559658297e-12	3.14957622233283	8.79862096955227	2684	71	12991	12.148667601683	1.89786513540113	4.00780558617008e-10	6.28423915911469e-07
M10	R11	96	2.32831752766697	8.28453554789379e-12	1.82125174799483	2.97655857605065	2684	337	12773	57.6633941093969	0.725524203256748	4.02584074473653e-10	6.31654412849162e-07
E78	R04	81	3.18625477839811	8.35733171674977e-12	2.25295899796917	4.50617144919908	138	4485	11156	39.4574780058651	1.0192175201814	4.05781308040608e-10	6.37204756743586e-07
R70	R73	118	3.08428436291328	8.36097363672103e-12	2.20566157866006	4.31290553516845	7121	168	8527	76.2672446767818	0.623032715556137	4.05781308040608e-10	6.37482434931795e-07
F40	K20	1	329.944586662895	8.5677031538792e-12	28.970063254265	3757.79056167998	16	9	15674	0.00918016065281142	0.986816250056642	4.15549953541679e-10	6.5324452696752e-07
E11	I44	78	4.19749359528347	8.80369071558399e-12	2.71475850537678	6.49006254057225	111	4206	11459	29.7632283564962	1.36064574265862	4.26724347495042e-10	6.71237398609701e-07
H36	R82	111	2.08208460457441	8.84752630193415e-12	1.68344535217845	2.57512148820037	803	1241	13765	63.5294530154278	0.795469030655636	4.28576647325902e-10	6.74579642890969e-07
E14	R51	383	1.54090316164662	8.96669815739157e-12	1.36085888997712	1.74476763980465	2024	2107	11950	271.870967741935	0.492887404508908	4.34073587943061e-10	6.8366590101032e-07
I49	R52	91	3.37734891715555	9.06289022568088e-12	2.34530343027747	4.86354369373103	5571	135	10083	47.9462578095117	0.910435298501839	4.38451818056497e-10	6.91000065257039e-07
F41	R45	37	5.16970469110723	9.11554867746328e-12	3.05699024534628	8.74253577810442	3400	59	12276	12.7884737982915	1.46253664012995	4.4071972664121e-10	6.95015008913188e-07
B03	E78	93	2.78737272654922	9.18251859688625e-12	2.05695142781648	3.77716586383276	4485	181	11125	51.7521994134897	0.833429510993477	4.43676255018753e-10	7.00121130419592e-07
D72	R35	55	2.75029391013192	9.51823906638655e-12	2.04108575404319	3.70592787545793	1131	333	14289	24.0101364273875	1.16291389989612	4.59606166951642e-10	7.25718137616642e-07
G83	R80	76	2.5723030419836	9.58983834182724e-12	1.94760831294655	3.39736840093251	2402	241	13131	36.9043733265332	1.02249413270124	4.62770395172543e-10	7.31177224372618e-07
L89	R53	69	2.47401325809843	9.61065525303822e-12	1.89524730380582	3.22952133421102	1030	489	14248	32.1095244166773	1.08010863396325	4.63481600106198e-10	7.32764409767899e-07
C53	K52	1	514.176999526739	9.64688622121437e-12	30.2505049902913	8739.6222617497	8	7	15684	0.00357006247609333	0.99485866057061	4.64934791363141e-10	7.3552683993649e-07
I63	R42	81	2.63102357461927	9.66223629570671e-12	1.97643569002666	3.50240844421757	3066	201	12512	39.2876450337881	1.0252864327965	4.65380420951458e-10	7.36697206366158e-07
M06	R52	61	5.5099825530595	9.85800570892298e-12	3.22129899144198	9.42474070729764	5571	79	10109	28.0574397551957	1.09336062248063	4.74509877068707e-10	7.51623645276833e-07
I20	R35	101	2.14372149735573	1.02788945716368e-11	1.71589743277347	2.67821477580811	1131	841	13827	60.6382124187173	0.726672224492425	4.94456982091134e-10	7.83714316614448e-07
L29	R53	89	2.24258819571738	1.04743337966816e-11	1.77301248431498	2.83652927436325	1030	662	14095	43.469335713375	1.0171141476901	5.0354071899621e-10	7.98615580327989e-07
E66	L30	75	2.39529356885937	1.07225495257797e-11	1.85384706808483	3.09487841785477	472	1118	14183	33.6412087211526	1.13351014826095	5.15148575042894e-10	8.17540788593073e-07
L84	M14	37	3.43284768175549	1.09037811718144e-11	2.37219292747975	4.96774232383113	181	1117	14437	12.8890093076629	1.45205572189313	5.23525689826819e-10	8.31358795444989e-07
F98	O92	16	5.66198408582852	1.09412468072117e-11	3.29600626296514	9.72633582295911	108	472	15134	3.24977687109524	2.0000757448035	5.24993935063471e-10	8.34215362815856e-07
E78	I64	159	2.15159966250585	1.10480085311316e-11	1.71984664384885	2.69174064109296	325	4485	11047	92.925219941349	0.768487410821301	5.29783277016433e-10	8.42355410456129e-07
F50	K59	48	3.14835579498197	1.13023117907299e-11	2.24289879128308	4.41934529115608	1168	227	14351	16.9027157975265	1.45260329188201	5.41637185722314e-10	8.61744762484201e-07
G63	R42	52	3.42188519959243	1.14065742672214e-11	2.35629055743105	4.96937794121444	3066	113	12571	22.0870840239704	1.19890639227262	5.46290361183603e-10	8.69694255004296e-07
F98	L03	7	13.2259355480809	1.14789118390201e-11	5.41607518860329	32.2974414184784	24	472	15209	0.722172638021165	2.21577022803588	5.49409688114305e-10	8.75209633166088e-07
I25	R07	12	10.0253500708614	1.15537092307537e-11	4.6107357372073	21.7986130135921	30	814	14866	1.55680224403927	2.34609913854585	5.5264276053878e-10	8.80912560298816e-07
M31	M35	3	41.4172675966491	1.15775698937694e-11	9.06422006122446	189.248500542331	72	9	15620	0.0413107229376514	1.94159937271489	5.53432098081054e-10	8.82731816550448e-07
K80	R51	57	3.00896719783136	1.1584728553182e-11	2.17277248957159	4.16697267711185	2024	184	13547	23.741935483871	1.22909453801151	5.53432098081054e-10	8.83277628537362e-07
D13	Q78	1	486.195098039216	1.17381769171076e-11	27.971072308266	8451.07655338283	4	11	15684	0.00280504908835905	0.995958834778136	5.60411583622335e-10	8.94977299044869e-07
I42	I48	16	6.35279168558375	1.19333940978786e-11	3.53215084774555	11.4258886270899	574	76	15064	2.78107866887671	2.1686649749938	5.69375239670059e-10	9.09861632992754e-07
E86	R51	90	2.3326293774599	1.20737103492486e-11	1.82156791931897	2.98707490117813	2024	401	13363	51.741935483871	0.786916030200127	5.75709847141e-10	9.20560045578459e-07
E88	I10	52	5.54671463546313	1.27550266690845e-11	3.22595646993619	9.53702988058902	4512	73	11165	20.9980874665307	1.26861425967554	6.07816880240217e-10	9.72507008384348e-07
I50	I70	27	4.04870016226146	1.28852417962668e-11	2.64843763352808	6.18929922924394	214	419	15092	5.71630753538187	2.05968663019656	6.13638513901538e-10	9.82435260756362e-07
K90	R11	84	2.65412512545362	1.28952601694708e-11	1.98776632154315	3.54386735765573	2684	212	12886	36.2748948106592	1.18925856000532	6.13732279414046e-10	9.83199111621301e-07
I64	R23	89	2.33038957662403	1.29569436543422e-11	1.81398905269669	2.99379732791915	1865	325	13597	38.641144970037	1.18292636841492	6.16283324345178e-10	9.87902168925321e-07
E87	J18	9	18.0008827743383	1.3899530985035e-11	6.19543586451666	52.3016923653927	15	1175	14517	1.12361341323473	2.2354069358879	6.6070432665461e-10	1.05976973995399e-06
K29	R46	2	67.7922941447835	1.3936922960176e-11	12.652783958526	363.224027255757	12	67	15621	0.0512558969781971	1.51284860747751	6.62068966416585e-10	1.06262069109862e-06
M48	R53	42	3.14987294520547	1.40841329830876e-11	2.22951805695198	4.45015439099047	1030	219	14491	14.3803391559352	1.4832493429135	6.68645528826597e-10	1.07384471929551e-06
N40	R80	92	2.45900800739206	1.46140686269145e-11	1.88566770771673	3.20667334741601	2402	260	13128	39.813846742318	1.18817202389159	6.93372534199811e-10	1.1142496624591e-06
I73	M48	37	3.35617245040887	1.52469746244952e-11	2.3277779005058	4.83890388100854	219	710	14806	9.912660971567	1.79999648349476	7.22951231495421e-10	1.16250558024464e-06
I63	R51	53	2.94973537832886	1.5394599852937e-11	2.13276718397224	4.07964773068176	2024	201	13526	25.9354838709677	1.00345142518893	7.29497368419628e-10	1.17376126578718e-06
E87	G56	57	2.6753672155438	1.570513075233e-11	1.99377930463034	3.58996089556344	339	1175	14241	25.3936631391049	1.13586130607965	7.43750120628199e-10	1.1974376942114e-06
B02	E10	58	3.13736836023466	1.6068086762155e-11	2.22263391679406	4.42856565511213	3287	140	12329	29.336988397297	0.959637080489289	7.6046634089417e-10	1.22511127518051e-06
K90	R53	38	3.345366000055	1.71256641828093e-11	2.32163692711113	4.82050984959555	1030	212	14494	13.9206936121382	1.38615952085272	8.10016293807875e-10	1.3057462656183e-06
E11	L60	144	2.31660963732173	1.72639565805444e-11	1.80770333006558	2.96878371714745	329	4206	11307	88.2171362998853	0.700660154035354	8.16051066015876e-10	1.31629036948361e-06
E87	G63	29	3.97832133124001	1.76326718784565e-11	2.59748202574101	6.09322430636807	113	1175	14439	8.46455437970164	1.66435601459544	8.32447719735552e-10	1.34440306737292e-06
F32	R52	60	4.74248072594511	1.78092564168653e-11	2.90600582404019	7.7395314386162	5571	84	10103	29.8332270814739	0.984323349312426	8.40264081376172e-10	1.35786675550389e-06
D50	R70	11	7.57054215438672	1.78846118085187e-11	3.94236020928606	14.5377655690487	168	130	15411	1.3923243656764	2.32654948868226	8.43297605034328e-10	1.36361222734051e-06
R52	R55	56	5.66012845043088	1.82345345743609e-11	3.24337890766677	9.87767849129412	73	5571	10110	25.9264949636619	1.08193547360584	8.59265814970424e-10	1.39029208862215e-06
L29	R35	88	2.2103851242791	1.83029405116919e-11	1.74778283769824	2.79542875250381	1131	662	13993	47.7318628075991	0.868939964525213	8.61956577710901e-10	1.39550769931395e-06
E23	I12	1	291.941148602082	1.86522228900495e-11	26.2096035054711	3251.84752334431	8	9	15682	0.00459008032640571	0.993393065482396	8.7786341620483e-10	1.42213873425182e-06
I69	K20	3	31.6131534383333	1.88516734596332e-11	8.54268112425074	116.9880340586	16	100	15585	0.102001785031238	1.85987343920016	8.86703172689533e-10	1.43734584292973e-06
H35	O92	5	15.2034169040535	1.89150454849685e-11	5.91381643535713	39.0854007873008	108	53	15542	0.364911385949254	2.13615521052947	8.8913541492073e-10	1.44217764300142e-06
F98	R05	108	2.12103612365164	1.90540253437969e-11	1.699579621484	2.64700410676084	1918	472	13416	57.7136299885248	0.892560775374508	8.95116551039923e-10	1.45277416233779e-06
M35	R70	9	9.2308886228503	1.98498782783703e-11	4.41043389547534	19.3199369465402	168	72	15467	0.77113349483616	2.4972551391048	9.31929784072872e-10	1.51345396933434e-06
H36	K30	76	2.36053160976675	2.00020968291676e-11	1.82959785887629	3.04553782333912	447	1241	14086	35.3644651281397	1.08232908943508	9.38498383224544e-10	1.52505987273988e-06
E86	R30	25	4.04959554536769	2.00518781504555e-11	2.63586156530852	6.2215801834579	277	401	15045	7.08128267244677	1.68585542042233	9.4025550404765e-10	1.52885544958148e-06
E15	R80	87	2.36164012801809	2.04261860797054e-11	1.8289166765039	3.04953427672102	2402	319	13064	48.8485273492286	0.819952639334033	9.57218535738868e-10	1.55739455764714e-06
K42	K70	2	53.4790797348133	2.06735779499196e-11	11.3953994881952	250.979526627854	29	22	15649	0.0406732117812062	1.52744539054424	9.68216800240553e-10	1.57625695079162e-06
B03	R73	128	2.94180861895426	2.08621701998169e-11	2.1246907376813	4.07317535539222	7121	181	8524	82.1688767053423	0.63325541369924	9.76449457879091e-10	1.59063616688504e-06
G56	I95	62	2.59740873707023	2.09505468447605e-11	1.9524501502528	3.45541838624419	1249	339	14172	26.9929236261635	1.17028965643207	9.79984321582064e-10	1.59737444417876e-06
G56	L84	57	2.68286594866245	2.11128516886082e-11	1.99724137452805	3.60385569330264	1117	339	14299	24.1401887033023	1.20605742151215	9.86970801347598e-10	1.60974937699793e-06
G56	K59	63	2.59287740996937	2.18598272340535e-11	1.95095595736297	3.44600975627183	1168	339	14254	25.2423817416805	1.28617324114079	1.02126380359094e-09	1.66670252746041e-06
E03	I95	82	2.31520235276511	2.19338456010137e-11	1.80332447431437	2.97237796669235	1249	484	14047	38.5385694249649	1.06985066369405	1.02409434038536e-09	1.67234605784929e-06
A46	D72	27	3.85267729807362	2.20101261996793e-11	2.54919037464299	5.82268100128481	333	360	15032	7.64248374346551	1.69590893728052	1.02702697190609e-09	1.67816207209455e-06
R40	R82	12	8.7540758370268	2.23175736297215e-11	4.26160195742835	17.9824029850645	803	38	14869	1.945301542777	2.1420243720315	1.04014365287037e-09	1.70160340139812e-06
J34	L89	6	18.5342983310729	2.23185129004646e-11	6.33089239187138	54.2609466978588	489	16	15199	0.498788728802754	2.22355788859841	1.04014365287037e-09	1.70167501609592e-06
G81	R47	3	34.0581832440703	2.23359001714464e-11	8.70546856673116	133.244964012572	131	12	15558	0.100216753793191	1.86221222278003	1.04031808709342e-09	1.70300070857193e-06
J45	R00	77	2.35191704152324	2.24444664732946e-11	1.82363684163203	3.03323207994478	1103	488	14184	34.3149305112839	1.14319586624194	1.04473647512597e-09	1.71127834625635e-06
N40	R35	44	3.15394679850875	2.24912096203987e-11	2.23049880899557	4.45971114967915	1131	260	14351	18.7466530664287	1.1883168551729	1.04627350671586e-09	1.7148422775073e-06
K22	M54	5	36.9086099268822	2.2854458391041e-11	8.17785161376108	166.577427798086	854	8	14841	0.435547622083386	2.06336131019421	1.062523280503e-09	1.74253818002492e-06
I63	I95	46	3.05034391240483	2.28711719427133e-11	2.17833178230106	4.27143287333227	1249	201	14294	16.004653831442	1.46673111979746	1.0626523490385e-09	1.74381250477218e-06
I35	R80	58	2.976600958319	2.31444650508059e-11	2.14198017353517	4.13643103448647	2402	163	13191	24.9602193038378	1.1844123836481	1.07467685861384e-09	1.7646497377987e-06
D17	M33	1	241.09641821514	2.315816222313e-11	23.2401381969686	2501.16769459451	3	27	15669	0.00516384036720643	0.992569322058399	1.07467685861384e-09	1.76569407870255e-06
D72	I89	4	26.733335937345	2.40200618515706e-11	7.50077562557754	95.2796465344098	10	333	15359	0.212291215096264	2.04419179202611	1.11399611671107e-09	1.831409615873e-06
I35	I48	29	3.88820720269085	2.42478921969027e-11	2.5501061972217	5.92844143805776	574	163	14990	5.96468188193293	2.10683313766197	1.12387874805644e-09	1.84878054055285e-06
I20	R19	89	2.20283997336109	2.46386476517876e-11	1.74132754626518	2.7866692619922	909	841	14037	48.7357516256534	0.855641722081403	1.14129628809875e-09	1.87857369021055e-06
I95	O92	28	4.12520945419869	2.4872348046534e-11	2.65732125863865	6.40395021327917	108	1249	14369	8.5995154915211	1.5950194034208	1.15142208670794e-09	1.89639217680798e-06
G40	R11	72	2.66702017473259	2.49690652502254e-11	1.98354994190794	3.58599320448104	2684	204	12882	34.90603085554	1.02367028137481	1.15519804611859e-09	1.90376638000344e-06
F10	K25	14	6.07529469549212	2.57838458720448e-11	3.41025327485684	10.8230100999241	416	102	15194	2.70508733902843	2.01738304441397	1.19217060552702e-09	1.96588932851406e-06
B35	I10	154	2.17513790744772	2.60945922473982e-11	1.72583062831997	2.74141902384809	4512	323	11017	92.9093459135535	0.722927567500575	1.20580738539568e-09	1.98958218590288e-06
E66	H53	145	1.87937929604129	2.65442609616852e-11	1.55907607489212	2.26548697351607	1252	1118	13473	89.2347316078031	0.694213626144868	1.22584323260066e-09	2.02386717702369e-06
I10	I70	122	2.47918781573022	2.75070009732388e-11	1.88323446785951	3.26373180321576	214	4512	11094	61.5560372306515	0.975437286054125	1.26953467869527e-09	2.09727128920459e-06
I20	K25	57	2.63230157027776	2.76653405782346e-11	1.96441762060127	3.52725992895847	416	841	14498	22.3037103149305	1.31549322747229	1.27607011033726e-09	2.1093438923875e-06
L97	R51	187	1.7750090696231	2.78071969388817e-11	1.49777943692546	2.10355217835794	2024	1130	12731	145.806451612903	0.356817291096323	1.28183780568624e-09	2.12015973060504e-06
I34	L97	29	4.20963071682844	2.85590234733259e-11	2.69163749278424	6.58372118072067	1130	106	14491	7.63610863190106	1.79650920475861	1.31569954363972e-09	2.17748274472373e-06
A41	N30	12	7.10272482730478	2.92519356943376e-11	3.71342983112945	13.5854728018565	388	66	15256	1.63253856942497	2.30398504975411	1.34680787259346e-09	2.23031383701477e-06
I20	R53	106	2.08259142768222	2.96965637758188e-11	1.67405933077037	2.59082039383848	1030	841	13933	55.2231289047558	0.928375147333679	1.36645413704726e-09	2.2642145050873e-06
E14	L29	145	1.90517550906354	3.02415802395382e-11	1.57305473372654	2.3074173088287	662	2107	13074	88.9222236389137	0.699218752353208	1.39069317573196e-09	2.30576928536359e-06
E15	R11	99	2.27297744768672	3.04550581295568e-11	1.77582154575048	2.90931624861498	2684	319	12794	54.5834502103787	0.847272705708481	1.39966600788913e-09	2.32204590708806e-06
R53	R63	58	2.61506584707504	3.05403615154718e-11	1.95938194555275	3.49016658036477	398	1030	14328	26.1341323473161	1.12060617729362	1.40274088177539e-09	2.32854986374715e-06
G83	R06	43	3.00981935439167	3.06549986314742e-11	2.14943680107948	4.21459823406815	1068	241	14432	16.4087721535127	1.33768907093357	1.40715856150316e-09	2.33729037065675e-06
E66	R45	331	1.58587734790055	3.08858310134083e-11	1.38401659119442	1.81717977846899	3400	1118	11511	242.330740787964	0.448264649282645	1.41690143538948e-09	2.35489018561732e-06
R13	R73	66	5.16576663143973	3.13151113039584e-11	3.02726132901508	8.81494591653842	7121	83	8560	37.6796506438863	0.792586331174708	1.43573100503326e-09	2.38762066137031e-06
E15	E87	52	2.77626176914398	3.16009709716784e-11	2.04038339714413	3.77753976120303	1175	319	14256	23.8955119214586	1.09010667811577	1.44796636522573e-09	2.40941603173562e-06
I10	I35	98	2.85823496426532	3.18930134182964e-11	2.07198589373434	3.94283915525355	163	4512	11121	46.8861405074589	1.04782036222491	1.46047015500181e-09	2.43168280807801e-06
I95	M85	50	2.84343540332006	3.24216262327948e-11	2.07031405169931	3.90526494577846	256	1249	14243	20.3840367206426	1.25396302699416	1.48378564953148e-09	2.47198689211944e-06
G56	G83	20	4.60220206646983	3.27700956746285e-11	2.85168806453804	7.42727233178298	241	339	15138	5.20840239704195	1.75809535407415	1.49883380006722e-09	2.49855594471205e-06
E10	L30	153	1.96790684920127	3.34516700463568e-11	1.60939835246363	2.40627645803482	472	3287	12092	98.9075608823154	0.624264582257744	1.52909027738877e-09	2.55052258268447e-06
E66	L89	75	2.35739058438771	3.36906336560453e-11	1.82208312379951	3.04996533625286	489	1118	14166	34.8528624250924	1.08391111297266	1.53909069089585e-09	2.56874236310517e-06
A46	I10	183	2.01927224272268	3.37217112057935e-11	1.63382826970313	2.49564808360866	4512	360	11009	103.552212163713	0.815482178827732	1.53958794663816e-09	2.57111187088573e-06
M10	M25	23	4.20166751954886	3.38382921402477e-11	2.685753345048	6.57320597864371	312	337	15072	6.70304730332781	1.63953321599196	1.54398598697378e-09	2.58000058423319e-06
E14	H36	244	1.65126000271934	3.42094822675447e-11	1.42270439325078	1.91653277343894	1241	2107	12594	166.695588422797	0.546937012885327	1.55998921979004e-09	2.60830197548895e-06
C15	H52	1	253.136571075055	3.43559457564044e-11	24.6781894487661	2596.54881686794	17	4	15678	0.00433507586382762	0.993759324697587	1.56573167017158e-09	2.61946908419705e-06
E05	H05	3	31.8282584919824	3.50264312911632e-11	8.3787418855146	120.905746050468	13	107	15581	0.0886778018615326	1.87742295359841	1.59533467968622e-09	2.67059025379474e-06
D51	E61	5	15.3002378762149	3.51393644082019e-11	5.87519226145018	39.8450414303511	111	50	15542	0.353818691827107	2.14792795967861	1.59952288913633e-09	2.67920083930335e-06
N13	N28	1	209.503419810571	3.63655522497864e-11	22.6967004769252	1933.83540294534	12	5	15682	0.00382506693867143	0.994492122194428	1.65435055565929e-09	2.77269153128496e-06
H33	I10	62	3.98170026945356	3.71339387363676e-11	2.58476781902729	6.13360198895265	4512	99	11149	28.476858345021	1.09576905898232	1.68829884254881e-09	2.83127715895435e-06
H35	I10	40	7.64395479494285	3.71936761170796e-11	3.85888589755537	15.141687642059	4512	53	11173	15.2451867907688	1.33561157753968	1.69000705336516e-09	2.83583183554673e-06
I20	N30	57	2.65376213077107	3.72350699081242e-11	1.9701371749289	3.57460055895283	388	841	14526	20.8024990437333	1.41155939132211	1.69088022938948e-09	2.83898790514493e-06
H35	R42	31	5.43540967544306	3.79267577903926e-11	3.13301151574136	9.42980202640883	3066	53	12610	10.3594287900038	1.49418161450842	1.72126526650505e-09	2.89172564772848e-06
D35	Q21	1	442.199047779606	3.80586677877924e-11	26.9977977278098	7242.81290750499	3	27	15669	0.00516384036720643	0.992569322058399	1.72622434591328e-09	2.90178312548023e-06
E78	R81	134	2.25636137227065	3.83032915402981e-11	1.76827598419387	2.87916970415455	291	4485	11056	83.2038123167155	0.681001949561681	1.73628683917362e-09	2.92043446349003e-06
I83	Q66	15	5.77964219712207	3.89586595789537e-11	3.30454699811811	10.1085758337761	151	309	15253	2.97456330485783	2.00920364338301	1.76494533547078e-09	2.97040299959732e-06
D64	I95	17	6.38151773039164	3.96641568847818e-11	3.47269866724167	11.7268362289693	1249	45	14421	3.58313145480046	1.9735913353092	1.79583945467945e-09	3.02419364168019e-06
M62	R05	49	3.03671242393911	4.08600630699755e-11	2.15998265282167	4.26930389170467	1918	164	13665	20.0530409282162	1.24789946182369	1.8488875422969e-09	3.11537550877028e-06
M54	R35	105	2.05691935039637	4.1010855932194e-11	1.65693863271932	2.55345438297336	1131	854	13818	61.5755450720388	0.760393406933587	1.85461014860625e-09	3.12687271055013e-06
L60	L89	32	3.44518715836922	4.13597820317301e-11	2.34836904243668	5.05427994565817	489	329	14912	10.2563432360066	1.55172779848348	1.8692807237755e-09	3.15347658100926e-06
R47	R73	95	3.48775758003675	4.24034365077463e-11	2.36549475511556	5.14245610175093	7121	131	8541	59.4702919801096	0.666807860791092	1.91531399083715e-09	3.23305001653312e-06
E11	E13	14	0.183872285340085	4.27520839289278e-11	0.105365196640323	0.320874618889547	185	4206	11321	49.6053805941604	-1.75432828625026	1.92991867327478e-09	3.2596326391611e-06
M02	M47	2	48.7037062125979	4.27906391375617e-11	10.5706670633171	224.399367100934	33	31	15636	0.0652173913043478	1.49381461266296	1.93051614262923e-09	3.26257228104339e-06
E86	R39	45	2.92266923319511	4.43053762566995e-11	2.10340405758485	4.06103402523303	633	401	14709	16.1821369373964	1.42072438597012	1.99767203589122e-09	3.37806341269205e-06
J84	M05	1	376.863157894737	4.57074533238386e-11	24.3852798562374	5824.24481554863	13	5	15681	0.00414382251689405	0.99403408014185	2.0596718550095e-09	3.48496477867607e-06
K74	R18	3	28.8680175430241	4.73409729245778e-11	8.05716209313588	103.431261184916	62	21	15618	0.08300395256917	1.88496149173378	2.13202154792347e-09	3.60951248063443e-06
E66	R81	50	2.80561303808375	4.75657912671398e-11	2.04827838794507	3.84296615430411	291	1118	14339	20.7406604615581	1.23010147828556	2.14078552489531e-09	3.62665375516307e-06
F50	R05	60	2.77947192475322	4.75917301422722e-11	2.03690745134851	3.79274187218315	1918	227	13613	27.7563432360066	1.08492901372366	2.14078552489531e-09	3.62863146469754e-06
A46	I48	47	2.91400232695794	4.93812119244635e-11	2.09895915909284	4.04553348488509	574	360	14811	13.1735305367844	1.75983523660538	2.21997081555467e-09	3.76507050318072e-06
G40	N30	20	4.68863949436252	5.07631841786245e-11	2.87706502840504	7.64089100908605	388	204	15126	5.04602830549535	1.79632968957858	2.28075366982865e-09	3.87043897769923e-06
E86	R41	6	16.7902146165194	5.19420240389001e-11	6.01151887646719	46.8951878322062	17	401	15286	0.434591355348719	2.28671507963106	2.3323437119234e-09	3.96031962284594e-06
D64	I42	4	18.3019468488283	5.30769062119852e-11	6.28080979812173	53.3309030560845	76	45	15581	0.218028815504271	2.03737983069618	2.38049924360754e-09	4.04684871413281e-06
E13	K25	20	4.51829880480527	5.37165062395576e-11	2.80353549349267	7.28188536827529	416	185	15117	4.90628586000255	1.8300662392111	2.40776897015583e-09	4.09561501823507e-06
K86	R73	110	2.95205457449479	5.51718152520476e-11	2.10383744955087	4.14225263109374	7121	158	8529	71.7275277317353	0.609986236683535	2.47154821027754e-09	4.20657505389237e-06
E11	I69	68	4.29885215757305	5.61096149562408e-11	2.72775387543802	6.77485239378607	100	4206	11460	26.8137192400867	1.31079968766786	2.51067710096368e-09	4.27807759233858e-06
H53	K30	72	2.35261010274938	5.61111388293279e-11	1.81326879588161	3.05237387205323	447	1252	14071	35.6779293637639	0.992984269469475	2.51067710096368e-09	4.27819378004211e-06
E14	R06	206	1.70864585491798	5.64854073518725e-11	1.45466608299979	2.00696963491986	1068	2107	12729	143.457605508096	0.518984605774534	2.52594128067069e-09	4.30672988354352e-06
L74	R07	1	407.166666666667	5.72116911595205e-11	22.7362649610339	7291.64155715864	30	3	15666	0.00573760040800714	0.991746048703274	2.55691992523895e-09	4.36210539245764e-06
M60	M79	2	121.134816931008	5.82087331779204e-11	13.3182642034056	1101.76849241034	98	5	15597	0.0312380466658167	1.54058510389933	2.59995598192767e-09	4.43812486115054e-06
H53	I63	39	3.17894103154445	5.85676260527171e-11	2.22282533082006	4.54631587193071	201	1252	14284	16.0430957541757	1.2308125855898	2.61445471217179e-09	4.46548864838942e-06
H33	H36	27	4.10461986305459	6.02589646954724e-11	2.62704686461888	6.41324844527526	1241	99	14385	7.83239831697055	1.66454968687989	2.68742066903422e-09	4.59444476320629e-06
A20	L30	3	69.2946179901918	6.02726650147357e-11	10.1678513995582	472.247665088345	472	5	15224	0.150452632921076	1.79779841466193	2.68742066903422e-09	4.59548934404852e-06
E10	R47	56	3.20578847766389	6.03094314397122e-11	2.23939326157256	4.58922509943864	131	3287	12336	27.451039143185	1.0024805729198	2.68748836944527e-09	4.59829260012086e-06
D50	D56	3	35.1359436529366	6.13873388743521e-11	8.88902986277104	138.882932720567	17	130	15554	0.140889965574398	1.80984034402207	2.73392386242697e-09	4.68047765247498e-06
E11	F50	64	3.10548650998446	6.21518495751138e-11	2.19763638742744	4.38837221610842	227	4206	11329	60.8671426749968	0.071266313311953	2.76635596664014e-09	4.73876777085455e-06
E14	R53	206	1.70483268155942	6.28843875064839e-11	1.45155179948003	2.00230847645549	1030	2107	12767	138.353308682902	0.570883510788827	2.79732796116212e-09	4.79462012543187e-06
I95	J81	28	4.16597161824096	6.34894742294339e-11	2.6504313725143	6.54811126368659	91	1249	14386	7.24588805304093	1.81430611993349	2.82259764584442e-09	4.84075496262319e-06
H53	I15	24	4.34233878111939	6.39176606378124e-11	2.71161877600288	6.95374521554553	89	1252	14381	7.103659314038	1.62528266670668	2.83997787606644e-09	4.87340203533001e-06
K52	R59	1	284.778569837674	6.56739460799931e-11	26.9267718508597	3011.82905578047	14	8	15677	0.00714012495218666	0.989735578313966	2.91631334820563e-09	5.00731001886907e-06
B35	R23	80	2.33229176811782	6.58172806998839e-11	1.79950673084241	3.02281997527384	1865	323	13590	38.4033533086829	1.03960349669257	2.9209770471261e-09	5.01823856696265e-06
K25	N06	4	26.3141624344155	6.61524260025818e-11	7.16455754945686	96.6473002477731	9	416	15277	0.238684176973097	2.01311969949584	2.9341429439016e-09	5.04379172056685e-06
O92	R45	52	3.42227619998491	6.62003824692604e-11	2.32823370852069	5.03041182941409	3400	108	12242	23.4094096646691	1.1185549553455	2.93456288451672e-09	5.04744816136876e-06
G47	I50	26	3.91811376328774	6.65297000494988e-11	2.55091729841375	6.01807650589495	419	290	15015	7.74639806196608	1.62619849299017	2.94744740283209e-09	5.07255698027404e-06
E66	I73	102	2.07500350543175	6.72686441585695e-11	1.66289602900993	2.58924158362299	710	1118	13972	50.6043605763101	0.997079453546241	2.9784539917945e-09	5.12889777387013e-06
D35	E27	3	28.3151072975324	6.76373303344981e-11	8.08967326544455	99.107253774447	73	27	15601	0.125653448935356	1.82923726179688	2.99304019231213e-09	5.15700825135381e-06
D47	E71	1	414.666666666667	6.83421263546165e-11	27.8830172839186	6166.78039874884	8	7	15684	0.00357006247609333	0.99485866057061	3.02247414379799e-09	5.21074542390773e-06
I45	R45	93	2.35329150292329	7.05446349139206e-11	1.81333743954699	3.05402666759831	3400	259	12132	56.1392324365676	0.718179100414399	3.11807286319529e-09	5.37867568901188e-06
I21	L97	46	3.00397643782	7.14751546448193e-11	2.13189617203601	4.23279264597568	1130	187	14427	13.4712482468443	1.69947138696885	3.15737147502564e-09	5.44962316589425e-06
H26	H36	36	3.36392128508524	7.16286101645707e-11	2.30239526075733	4.91486696707642	1241	159	14334	12.5793063878618	1.44611548013892	3.16231811349027e-09	5.46132338199769e-06
A41	D72	10	7.77639907214687	7.57023030709759e-11	3.90913150878681	15.4695185857419	333	66	15309	1.40112201963534	2.19572289868004	3.34023269539731e-09	5.77192209764656e-06
G47	R00	48	2.83833267552315	7.64017345671565e-11	2.05755041940674	3.91539973988353	1103	290	14353	20.3920693612138	1.19570570091108	3.36914415967198e-09	5.82525025207285e-06
M25	R06	50	2.75308477633145	7.7149617255447e-11	2.0151010299978	3.7613378549443	1068	312	14368	21.2428917506056	1.19715288514431	3.40015755355003e-09	5.88227256764156e-06
Q66	R00	32	3.5668177832472	7.84021669039214e-11	2.39150507747455	5.31974162159136	1103	151	14476	10.6179395639424	1.50611179432243	3.45336407601935e-09	5.97777321558949e-06
G43	K25	25	3.9288909452608	7.88679546669263e-11	2.5537306346625	6.04456235525886	416	273	15034	7.24008670151728	1.6577802007337	3.47187482885670e-09	6.0132872035798e-06
G63	R26	2	63.9064516382477	7.89991426165012e-11	11.0633274564387	369.150653550877	7	113	15580	0.0504271324748183	1.51398641416321	3.47564317876234e-09	6.02328962879513e-06
E14	R00	224	1.67644614865214	8.45875224406441e-11	1.43412378988315	1.95971345650684	1103	2107	12712	148.158931531302	0.593074633624216	3.71936311908126e-09	6.44937564848691e-06
K30	M54	58	2.54053968542874	8.56504978523276e-11	1.90709354462451	3.38438662929309	854	447	14455	24.3362233839092	1.21951346201479	3.76393210879004e-09	6.53042220875072e-06
E21	G62	1	318.835249042146	8.59491521832117e-11	25.1773966807807	4037.58646378904	10	6	15683	0.00382506693867143	0.994492122194428	3.77488082270102e-09	6.55319310820898e-06
G63	R11	43	3.38829377641834	8.6069765353732e-11	2.30211706555287	4.9869465315649	2684	113	12944	19.3352033660589	1.1135241049323	3.77800187645095e-09	6.5623892593953e-06
L90	M75	2	47.442719193134	8.63212325344022e-11	10.314567383828	218.216772519957	28	25	15647	0.0446257809511666	1.5219762863159	3.78685982427244e-09	6.5815623745855e-06
N18	R80	20	7.6137768622512	8.86831267380865e-11	3.79872408690885	15.2602812896905	2402	34	13282	5.20642611245697	1.7585546718959	3.88823749174549e-09	6.7616449981454e-06
I73	L30	55	2.60007681504504	8.99485705150703e-11	1.93563094222858	3.49260765399379	472	710	14571	21.3642738747928	1.32423090961654	3.94145330972502e-09	6.85812875892153e-06
C22	K76	1	335.040391676867	9.15515076020225e-11	20.7959405889063	5397.78730253104	32	2	15665	0.00408007140124952	0.994125676919182	4.00708650810345e-09	6.98034469711621e-06
C22	R07	1	349.100765306122	9.15515076020225e-11	22.0120348543257	5536.57783770822	30	2	15667	0.00382506693867143	0.994492122194428	4.00708650810345e-09	6.98034469711621e-06
D17	E34	1	222.618060362389	9.16835157132038e-11	21.8083873042458	2272.46518085562	4	27	15668	0.00688512048960857	0.990100910055825	4.01056205137879e-09	6.99040965555322e-06
J44	R06	28	3.8841081897235	9.23804949872255e-11	2.51798395850092	5.99141880095961	1068	110	14548	7.48948106591865	1.77230462586126	4.03873327998911e-09	7.04355084030101e-06
E16	R40	2	45.6931764509655	9.24614223760533e-11	10.0506027772507	207.735438406232	38	18	15644	0.0436057631008543	1.52338568444083	4.03995481321615e-09	7.04972114906218e-06
C91	G30	1	262.947188546127	9.50689459309846e-11	24.8571260023963	2781.54537888439	12	10	15677	0.00765013387734285	0.98900519225058	4.15150732102401e-09	7.24853178250792e-06
A46	R53	55	2.61991146916615	9.52132460319428e-11	1.94595175260265	3.52728997370466	1030	360	14363	23.6389136809894	1.18448817753345	4.1554287027507e-09	7.25953394370548e-06
L84	R12	59	2.52759313508838	9.62633538315734e-11	1.89745579989434	3.36699651022261	362	1117	14278	25.7780186153258	1.16391328537621	4.19885549936402e-09	7.33959941288831e-06
D45	M19	1	211.423992363847	9.71541220571605e-11	23.1590162567309	1930.1383120743	17	4	15678	0.00433507586382762	0.993759324697587	4.23528647012476e-09	7.4075160362482e-06
B35	R80	96	2.23597136812461	9.78808674032136e-11	1.748252049405	2.85975237996981	2402	323	13069	49.4610480683412	0.942814576116432	4.26452956294744e-09	7.46292673515802e-06
F98	I48	46	2.88488215826335	9.8243088656468e-11	2.07648841744182	4.00799012272814	574	472	14698	17.2719622593395	1.36302918085429	4.27786653033261e-09	7.4905442946124e-06
J45	M54	60	2.5249247436626	9.94414223278533e-11	1.90087256856562	3.35385183972134	854	488	14416	26.5684049470866	1.14579344436977	4.32757491175067e-09	7.58191124538717e-06
E15	I73	35	3.25269007835965	1.00496586111223e-10	2.24768763192142	4.70705653027733	710	319	14704	14.4389901823282	1.2214185131841	4.37099954823172e-09	7.6623622080502e-06
C22	K70	1	244.662321428571	1.02777151787659e-10	19.0731534400304	3138.42447265093	29	2	15668	0.00369756470738238	0.994675379741945	4.46764192591224e-09	7.83624393805006e-06
I46	R52	67	3.92956766825915	1.04829803596723e-10	2.52694131141936	6.11074819571268	5571	96	10098	34.0951166645416	0.954264446715713	4.55427257847985e-09	7.99274837523215e-06
E55	L29	29	3.59442521690075	1.08588235493012e-10	2.39565867273344	5.39304400369791	662	198	14867	8.3562412342216	1.68096153608486	4.71486902913707e-09	8.2793100151647e-06
A88	D68	1	394.888766238137	1.08754494075601e-10	26.8114435145691	5816.06647237562	8	8	15683	0.00408007140124952	0.994125676919182	4.7194003419432e-09	8.2919864007942e-06
B02	R05	44	3.13360674695421	1.10848364892465e-10	2.18458022843347	4.49490987639229	1918	140	13684	17.1184495728675	1.31246549469148	4.80752763437201e-09	8.45163358122599e-06
I25	L29	70	2.35582850167684	1.13105534775971e-10	1.8062825970331	3.07256900909577	662	814	14292	34.3534361851332	1.00596857970069	4.90263302955879e-09	8.62373149899391e-06
O02	R82	7	34.8898756728874	1.15026960356081e-10	7.12663295887077	170.810455862515	803	9	14893	0.460729312762973	2.45331114240324	4.98308556383488e-09	8.7702305923494e-06
I61	R45	58	3.09456119625894	1.15727116213443e-10	2.17545338125789	4.40198309000505	3400	133	12223	28.8282544944537	0.984035398721425	5.0105701168052e-09	8.82361397569396e-06
I34	R42	50	3.46720164180071	1.17847554217132e-10	2.34654149144041	5.12306612465917	3066	106	12576	20.7188575800077	1.23154902824222	5.09948170901545e-09	8.98528677128523e-06
M54	M62	29	3.69259371520023	1.18545961915924e-10	2.4418344955386	5.5840182331967	164	854	14709	8.92872625270942	1.59528194802287	5.12679345790109e-09	9.03853686627962e-06
I50	I83	34	3.24417528187819	1.21284861573315e-10	2.23228954073336	4.71474379443261	309	419	15004	8.25392069361214	1.9192182819301	5.24226999470374e-09	9.2473642706574e-06
I83	N30	27	3.76104217834425	1.22073108412855e-10	2.46870770857561	5.72989593630186	388	309	15028	7.64324875685324	1.6957812387845	5.27335079373265e-09	9.30746415093813e-06
I61	R52	87	3.21659652414351	1.22196590201137e-10	2.23055589308089	4.63852675973131	5571	133	10081	47.2359428790004	0.867394956364655	5.27569593425011e-09	9.31687901988569e-06
R04	R80	51	3.04225986813313	1.24623881739408e-10	2.14265583513782	4.31956684478824	2402	138	13209	21.1319648093842	1.23238008829526	5.37744644211724e-09	9.50194786322116e-06
K90	R00	43	3.07311274635578	1.26255210959383e-10	2.16471927644409	4.36270053793198	1103	212	14426	14.9073058778529	1.46781400774056	5.44291226050578e-09	9.62632855959816e-06
N40	R05	66	2.57557250253279	1.26283845351626e-10	1.92060330471393	3.4539010213726	1918	260	13586	31.7914063496111	1.03084331856951	5.44291226050578e-09	9.62851178883472e-06
L84	R06	125	1.91375194526971	1.26511401369583e-10	1.56824505161297	2.33537896660773	1068	1117	13638	76.0522759148285	0.70951425795239	5.4496394335728e-09	9.64586179742386e-06
I95	R03	99	2.06594461760504	1.27170155296453e-10	1.65181847524536	2.58389600732445	639	1249	13909	50.8804666581665	0.946736638381891	5.47492291958106e-09	9.69608849057806e-06
H26	M85	12	6.52912816498726	1.29207699643051e-10	3.50261514482876	12.1707675071776	256	159	15295	2.5949254111947	1.85447788072154	5.55950398379482e-09	9.85144105928442e-06
I49	R06	32	3.5770110728246	1.30257837980306e-10	2.38664871072733	5.36107729537226	1068	135	14527	9.19163585362744	1.69508038822726	5.60152783801942e-09	9.93150885680843e-06
I47	R11	67	2.71499886217741	1.32401048307727e-10	1.98888926207532	3.70619871210582	2684	185	12896	31.6549789621318	1.05823176756717	5.69048361230138e-09	1.00949179282226e-05
H36	R33	30	3.72860871420149	1.33773508245623e-10	2.45203509729759	5.66978953887787	122	1241	14365	9.65204641081219	1.54113759602322	5.74623162602114e-09	1.01995611361875e-05
L97	N18	13	7.22890130509864	1.38690956571073e-10	3.6045437355673	14.4975391928855	34	1130	14547	2.4493178630626	2.02104383926236	5.95410584671253e-09	1.05744919837615e-05
E61	R80	42	3.42448336247274	1.51255391336781e-10	2.31468488363451	5.06638565913074	2402	111	13227	16.9974499553742	1.25654415311291	6.48985217359193e-09	1.15324673124729e-05
N30	R35	56	2.56831068780832	1.52991986577764e-10	1.91207834931169	3.44976438412421	1131	388	14235	27.9757745760551	0.97611469162295	6.56067155040586e-09	1.16648740166216e-05
I27	R48	1	196.620275218536	1.54067260962921e-10	23.4291270680815	1650.06286895256	12	9	15678	0.00688512048960857	0.990100910055825	6.60306819118488e-09	1.17468583121179e-05
J45	R11	147	1.93533549738119	1.56371278039682e-10	1.58003120674158	2.37053766497936	2684	488	12673	83.5007012622721	0.808561956525413	6.69804949108739e-09	1.19225280941356e-05
I63	R23	58	2.7023744874176	1.59007733816196e-10	1.97870082479196	3.69071856581115	1865	201	13690	23.8980619660844	1.24468150538331	6.80715590388314e-09	1.21235446648159e-05
I21	R11	59	2.78411538952779	1.6134829171838e-10	2.02240943729075	3.83270487136828	2684	187	12886	31.9971949509116	0.862619112686801	6.90347951855661e-09	1.23020005020679e-05
I35	R73	111	2.8659564915579	1.66276006199232e-10	2.05431518901936	3.99826991272149	7121	163	8525	73.9973862042586	0.578586511239921	7.11032758982639e-09	1.26777140926604e-05
M25	M54	44	2.85785142201127	1.70031221465181e-10	2.05450243304042	3.97532493461455	854	312	14576	16.9863572612521	1.32302197123255	7.26683322904301e-09	1.29640304806127e-05
L84	M54	106	2.00576035119431	1.70285927451255e-10	1.61751014005488	2.48720208102475	854	1117	13833	60.8133367333928	0.791620746534718	7.27364175827503e-09	1.29834505385209e-05
L29	R30	35	3.18078982308091	1.72145597388627e-10	2.2057114174524	4.58692094467223	277	662	14794	11.6902970801989	1.50427106345056	7.3441977872712e-09	1.31252410728959e-05
I48	R45	165	1.85487585384157	1.72186342754452e-10	1.53281766733797	2.24460123762775	3400	574	11889	124.416677291853	0.40445403819721	7.3441977872712e-09	1.31283477033132e-05
F98	I70	24	3.89474769216464	1.72226711832132e-10	2.51505551239306	6.03130209686249	214	472	15036	6.43937268902206	1.74867521583293	7.3441977872712e-09	1.31314256436409e-05
M20	R52	53	4.83890712991818	1.73885080639082e-10	2.85991184592205	8.18732306219873	5571	72	10108	25.5713374984062	1.02308855792896	7.41077024780705e-09	1.32578679733268e-05
F41	R42	31	4.54898044054023	1.7654458622878e-10	2.73652932719666	7.56184954524718	3066	59	12604	11.5321943134005	1.35243286093212	7.51991171900186e-09	1.34606419770133e-05
Q66	R11	57	2.88386107141118	1.78920878406359e-10	2.05962517694877	4.03794572540696	2684	151	12920	25.8373071528752	1.1118129810156	7.61687458073302e-09	1.36418223740928e-05
H55	R60	1	289.575388448858	1.83016357020927e-10	25.4093408294094	3300.12124904289	13	8	15678	0.00663011602703047	0.990466334333586	7.78253326327974e-09	1.39540821410606e-05
L30	N30	33	3.26947924542566	1.8796319120458e-10	2.24326871861243	4.76514224425199	388	472	14871	11.6751243146755	1.42353484944707	7.98843562619465e-09	1.43312535133932e-05
R13	R42	41	3.86662176823593	1.91418927490747e-10	2.49664074297818	5.98835212500842	3066	83	12590	16.2232564069871	1.28603138852151	8.13077221533816e-09	1.4594736126532e-05
I10	M65	124	2.27179305102524	1.91591704312349e-10	1.76261515181318	2.92806042281973	274	4512	11036	78.814739257937	0.647200998580316	8.1335798971576e-09	1.4607909495295e-05
I83	R47	15	5.25378448261438	1.96574044716977e-10	3.02290068349607	9.1310480494638	131	309	15273	2.58058141017468	2.15980613053544	8.34044966023701e-09	1.49877880394459e-05
I46	R42	46	3.55661600366688	2.00962601746132e-10	2.3662547404624	5.34579695974217	3066	96	12582	18.7642483743466	1.24976766564598	8.52190966080858e-09	1.53223935701338e-05
L89	M54	60	2.4759472071865	2.01713972726337e-10	1.86362793194332	3.2894519703738	854	489	14415	26.622848399847	1.14294714826232	8.54800949141428e-09	1.53796818505196e-05
E78	F50	89	2.53732608545574	2.01892878402899e-10	1.89311750713789	3.40075227219649	227	4485	11075	64.9046920821114	0.449543819932508	8.54800949141428e-09	1.5393322513829e-05
D13	E27	2	49.0306525437722	2.019144218511e-10	9.96610494008175	241.218099078976	73	11	15616	0.0511921458625526	1.51293609921718	8.54800949141428e-09	1.53949650940371e-05
E23	I11	1	741.485849056604	2.04240188937654e-10	25.9830227276736	21160.0193754831	13	9	15677	0.00745888053040928	0.989279043693882	8.64167214514508e-09	1.55722932055514e-05
E03	R05	110	2.04229414134378	2.05358336989802e-10	1.63619243432297	2.54918998051291	1918	484	13406	59.1809256661992	0.883181473967891	8.68181147772103e-09	1.56575464037875e-05
M10	N18	7	12.0252430450029	2.05416590016509e-10	4.95387411003556	29.1905823764168	34	337	15334	0.730460283054953	2.20884417037021	8.68181147772103e-09	1.56619879058087e-05
G83	R45	92	2.36185042703508	2.05979426607703e-10	1.80803328057599	3.08530683567324	3400	241	12149	52.2376641591228	0.804783442866757	8.70077638875585e-09	1.57049013817043e-05
D72	R51	81	2.2925056503826	2.06150306560488e-10	1.76819227310128	2.97229110034412	2024	333	13422	42.9677419354839	0.899178468199749	8.70317282597143e-09	1.57179301237044e-05
E61	R73	85	3.90809129254577	2.08816584402457e-10	2.50447517288239	6.09835454399582	7121	111	8551	50.3908580900166	0.742824918318171	8.81085803971518e-09	1.59212204777653e-05
R34	R59	1	193.124539193009	2.12301357709398e-10	22.670939468689	1645.14962822884	14	7	15678	0.00624760933316333	0.991014644357627	8.95294082884572e-09	1.61869170185531e-05
I31	K76	1	310.111791105671	2.17202898316665e-10	19.6635443698478	4890.74203378278	32	3	15664	0.00612010710187428	0.991197460684411	9.1545798685208e-09	1.65606349821541e-05
R31	R73	99	3.1609448305243	2.1866756469297e-10	2.17923922896968	4.58489003354725	7121	138	8538	62.6480938416422	0.651810786517031	9.21122014917983e-09	1.66723084700155e-05
G62	R34	1	245.761799370886	2.26030385526638e-10	24.1662263911594	2499.3087895639	7	10	15682	0.00446257809511666	0.993576183467142	9.51611636912121e-09	1.72336867444785e-05
I34	R73	79	3.91516232880783	2.26193289789199e-10	2.51117696803338	6.10410825522998	7121	106	8550	48.1209996174933	0.703660079997803	9.51771930462333e-09	1.72461073799775e-05
O92	R42	48	3.32945760279152	2.26607415495964e-10	2.26440011739078	4.89546341375374	3066	108	12572	21.1097794211399	1.14809711709112	9.52988549061764e-09	1.72776823944898e-05
D56	Q66	3	27.6644046752122	2.36204863695508e-10	7.70072378475425	99.3827732854239	151	17	15533	0.163649113859493	1.78134390567998	9.92802636850276e-09	1.8009439832464e-05
F95	R41	1	275.057753951175	2.38254070282143e-10	29.8015319140158	2538.68721336045	17	10	15672	0.010837689659569	0.984448637894697	1.00086399937532e-08	1.8165681588662e-05
B35	R05	76	2.31976912870515	2.4908550718436e-10	1.78140643929436	3.02083156981574	1918	323	13533	39.4947086574015	0.927125038858404	1.04578879379249e-08	1.89915244952715e-05
E87	I12	6	32.6459441833597	2.5411873659486e-10	6.6994788308183	159.080683518312	8	1175	14521	0.599260487058524	2.1299499783735	1.06633368583793e-08	1.93752830716751e-05
M14	M65	15	5.30401319927515	2.56702064768502e-10	3.05124827286444	9.22001538461334	274	181	15258	3.16167282927451	1.94283644822233	1.07658134919001e-08	1.95722489282744e-05
F01	M33	1	473.784006875593	2.65061558996226e-10	25.997285316473	8634.41249494065	3	18	15678	0.00344256024480428	0.995041964686337	1.11102905803558e-08	2.02096185656673e-05
N39	R30	10	7.45936546848256	2.67600878630948e-10	3.74051367759838	14.8755326108353	277	70	15361	1.23613413234732	2.29842488919127	1.12105653797894e-08	2.04032289912166e-05
E78	M62	83	2.78292033970374	2.70510099735352e-10	2.01167624771997	3.84984692537608	164	4485	11132	46.891495601173	0.810619837761129	1.13262177673377e-08	2.06250425543219e-05
J34	R23	11	16.6587368288672	2.78861662707603e-10	5.52409825243093	50.2368893622293	1865	16	13828	1.90233329083259	2.04774929922769	1.16694881850391e-08	2.12618074731412e-05
B02	R45	60	2.92014129091586	2.79577074568555e-10	2.07522431405998	4.10906189809864	3400	140	12218	30.3455310467933	0.960549470978607	1.16930082558856e-08	2.13163540504795e-05
K59	K80	40	3.05611942286593	2.80343313832142e-10	2.13673061993613	4.37110127017207	184	1168	14386	13.7008797653959	1.47972141485991	1.17186271727696e-08	2.13747759631317e-05
I10	I61	79	3.04959340676062	2.80542519559641e-10	2.12968912944385	4.36684388250903	133	4512	11132	38.2567894938161	1.02705780913029	1.1720528440452e-08	2.13899644038248e-05
K83	M47	1	606.252631578947	2.83706024762729e-10	24.683742621219	14890.0537060554	33	2	15664	0.00420757363253857	0.993942489179632	1.18462025509498e-08	2.16311658580343e-05
M72	M75	4	17.9066763294581	2.84800394145636e-10	6.11299278161243	52.4536947160271	28	120	15554	0.2142037485656	2.041917562601	1.18853891908232e-08	2.1714606051634e-05
M25	R80	89	2.23107941247066	2.85769599476844e-10	1.73356615870377	2.87137316320964	2402	312	13073	47.7766160907816	0.883735327736024	1.19193124245689e-08	2.1788503112112e-05
F32	K90	10	8.11193772627876	2.86875713783447e-10	3.96656785687128	16.5895393825252	212	84	15412	1.13527986739768	2.36500644488272	1.19589058487802e-08	2.18728387974189e-05
M31	M79	2	45.7894239477675	2.92030625683482e-10	9.11229085282232	230.092671462412	98	9	15593	0.05622848399847	1.50604054758183	1.21671448389274e-08	2.22658750552371e-05
E86	L30	35	3.12801655340938	2.94477020943746e-10	2.17368997998502	4.50132615437207	472	401	14860	12.0663011602703	1.46214610918364	1.22623705417018e-08	2.24524004618559e-05
B03	R51	53	2.78272972122181	2.94895110519498e-10	2.00250295344461	3.86695294908357	2024	181	13546	23.3548387096774	1.1487509783379	1.22697613773343e-08	2.24842777015591e-05
E66	R00	133	1.85955871486736	2.94976360478114e-10	1.53101285004983	2.25860848517802	1103	1118	13610	78.6149432615071	0.751121853922901	1.22697613773343e-08	2.24904726046538e-05
F98	I49	18	4.6800745172904	3.0664414106153e-10	2.81221959230854	7.78854451739696	135	472	15109	4.06222108886906	1.90815699594963	1.27481366059086e-08	2.33800825352364e-05
F10	F40	2	64.0614243310967	3.07773318959213e-10	10.8950256833748	376.673374307972	9	102	15589	0.0585235241616728	1.50290916919873	1.2788107195665e-08	2.34661767040452e-05
M65	R42	97	2.23369312917675	3.13617475487586e-10	1.7329237878275	2.8791716233444	3066	274	12455	53.5562922351141	0.845036150242966	1.30189402403452e-08	2.3911764418551e-05
E11	R31	73	3.00711871085259	3.13670315712691e-10	2.09739740622957	4.31142086583184	138	4206	11427	37.0029325513196	0.96141452023787	1.30189402403452e-08	2.39157932215141e-05
K25	R80	112	2.03234338211879	3.15076517741527e-10	1.62643071606829	2.53956075843602	2402	416	12992	63.7021547877088	0.804437108172852	1.30701899321016e-08	2.40230090952027e-05
R04	R45	59	2.92844476932321	3.15881629748185e-10	2.07667742413236	4.1295719148868	3400	138	12219	29.9120234604106	0.9567944065136	1.30964626754488e-08	2.40843948601504e-05
E86	L89	40	2.97918694877727	3.18920325052157e-10	2.10115014258959	4.22414119574817	489	401	14848	12.500892515619	1.60256912576607	1.32152609693488e-08	2.43160801836017e-05
I63	R11	65	2.55860168295064	3.20164629353066e-10	1.89275594838979	3.45868286799841	2684	201	12878	34.3927068723703	0.899013919616552	1.32543627506453e-08	2.44109521650245e-05
E83	L84	56	2.54050632842757	3.20211635998278e-10	1.88861493798192	3.41741043924874	1117	327	14310	23.2856687492031	1.23085670518772	1.32543627506453e-08	2.44145361866887e-05
E26	Q78	1	219.333661005867	3.33763136391215e-10	19.2895435899603	2493.95506046473	4	34	15661	0.00867015172765523	0.987545528495469	1.38077972513012e-08	2.54477703341482e-05
I35	R05	49	2.90702116591394	3.40589481909962e-10	2.06629834532384	4.089812140728	1918	163	13666	19.93076628841	1.25630296436149	1.40825623905776e-08	2.59682450482251e-05
M17	N19	1	282.738926174497	3.49550187844323e-10	18.8382391233033	4243.56543364067	4	28	15667	0.00714012495218666	0.989735578313966	1.44452325594528e-08	2.66514540721904e-05
J00	J45	39	2.94101548497552	3.62668830085903e-10	2.08391921009862	4.15062735683331	488	448	14801	13.9375239066684	1.42105897795235	1.49792442848861e-08	2.76516849498997e-05
R04	R51	40	3.2805092937275	3.67601538468994e-10	2.23931588052757	4.80581650843165	2024	138	13576	17.8064516129032	1.12439624180446	1.5174758690075e-08	2.80277793005684e-05
E13	K76	5	14.2872375241249	3.73036503552349e-10	5.37986114337949	37.9424581100872	32	185	15486	0.377406604615581	2.1230080008909	1.53907836652321e-08	2.84421682133489e-05
H26	R51	42	3.06512369618888	3.7474717667227e-10	2.13126820065954	4.40816564993144	2024	159	13557	20.5161290322581	0.998918113904388	1.54530008033408e-08	2.85725984853772e-05
I10	I83	158	2.07881288121272	3.75488172271975e-10	1.6491174182684	2.62047016617746	309	4512	11035	88.8823154405202	0.822917570419349	1.54751868620955e-08	2.86290956948767e-05
K21	N47	1	238.27197160736	3.78637433369925e-10	21.1129083242951	2689.04366852802	28	5	15666	0.00892515619023333	0.987180843195021	1.55965484102053e-08	2.88692111072899e-05
I20	O92	21	4.5473044274162	3.99440382531091e-10	2.7549033211653	7.50588138492365	108	841	14770	5.79038633176081	1.6959379612424	1.64445636965891e-08	3.0455331966083e-05
L14	L97	10	14.5255649170369	4.07307622131717e-10	5.30666966738934	39.7597833261878	1130	19	14559	1.36873645288793	2.21531392629069	1.67594007822087e-08	3.10551696494328e-05
I12	R60	1	230.731535244608	4.17377396799488e-10	23.5751395353707	2258.18563137071	13	8	15678	0.00663011602703047	0.990466334333586	1.71644766013899e-08	3.1822939618977e-05
E11	E61	57	3.85265014655692	4.21041651380491e-10	2.47401697067777	5.99951953753121	111	4206	11438	29.7632283564962	0.914845989609092	1.73058332665798e-08	3.21023207095055e-05
B02	F98	18	4.5857314630102	4.2214767066202e-10	2.76386464019211	7.60852494186548	472	140	15104	4.21267372179013	1.86590395366062	1.73419445849276e-08	3.21866491496257e-05
I73	L89	60	2.41858450907641	4.27435271774657e-10	1.82025800254422	3.21358346968854	489	710	14559	22.1337498406222	1.39881010562524	1.75402595782878e-08	3.25898022964587e-05
E16	R70	4	22.2393031697011	4.49964621011539e-10	6.80485757986756	72.6814043745943	168	18	15516	0.19278337370904	2.0675960418404	1.84548426729558e-08	3.43075525290248e-05
I35	R42	69	2.65244150495465	4.67928308249499e-10	1.93600929389003	3.63399388598478	3066	163	12538	31.8601300522759	1.0910167319278	1.91812870228403e-08	3.56771938624831e-05
E15	H53	57	2.49405413473223	4.72609195179469e-10	1.85866699395017	3.34664899480198	1252	319	14184	25.4614305750351	1.1321618405995	1.93627555542497e-08	3.60340880864586e-05
E15	J00	28	3.43873443647814	4.86549010903728e-10	2.29831986028149	5.14501690081219	448	319	14959	9.11079943899018	1.52015582772044	1.99231629088908e-08	3.70969293363547e-05
L84	R82	105	1.99002047677143	4.87657385481018e-10	1.60041439798818	2.47447255095167	803	1117	13883	57.1816269284712	0.865428720700314	1.99578300354268e-08	3.71814373560002e-05
M54	R12	48	2.64574332813709	5.02570376595808e-10	1.93361605814632	3.62013840797977	362	854	14530	19.7085298992732	1.24255660910776	2.05571235855941e-08	3.83184783635474e-05
I10	L60	147	2.11489187386857	5.03063326810218e-10	1.66919193093021	2.67960056316756	329	4512	11004	94.635216116282	0.62998330566415	2.05662538083888e-08	3.83560633526451e-05
I83	R05	75	2.29860059834858	5.13990252564761e-10	1.76098535608963	3.0003456260766	1918	309	13546	37.7828637001148	0.970580083563843	2.10017078278672e-08	3.91891868068002e-05
M20	R45	36	4.11741275638992	5.27209427037651e-10	2.57251576191473	6.59008121834177	3400	72	12262	15.6062731097794	1.15579694032744	2.15303067833346e-08	4.01970827644857e-05
M14	R60	3	26.4341218115622	5.40015855150615e-10	7.16562651268719	97.5159387265448	13	181	15507	0.150006375111564	1.79835814116396	2.20414929742819e-08	4.11735088759586e-05
H52	R30	4	20.6583304198815	5.5382487426185e-10	6.4269208836078	66.4029670608664	277	17	15408	0.300204003570062	1.94319009328866	2.25930323906339e-08	4.22263775380948e-05
I83	M10	27	3.56369130095957	5.58445821986586e-10	2.35056060840606	5.40292202767188	337	309	15079	6.6385949254112	1.874047634656	2.27693591964531e-08	4.25787016973672e-05
G81	K65	1	298.008528452575	5.64314623269388e-10	26.1863821395982	3391.42240256912	5	12	15682	0.00382506693867143	0.994492122194428	2.29963487178912e-08	4.30261684511745e-05
E78	M77	93	2.57194423246175	5.71621018741197e-10	1.89518590321792	3.49036847713015	173	4485	11133	49.4648093841642	0.897383052575772	2.328164774248e-08	4.35832445739226e-05
I48	I87	20	4.86744216127817	5.79907649054581e-10	2.85584162718156	8.29597585800654	84	574	15060	3.07382379191636	2.3659338430705	2.3606544955775e-08	4.42150587021665e-05
K80	L29	27	3.5620529165284	5.84021386833777e-10	2.34575675095306	5.40900968311971	662	184	14879	7.76539589442815	1.67553566940368	2.37613183773433e-08	4.45287106391413e-05
R23	R39	140	1.86219863427354	5.89086904023389e-10	1.52807257493588	2.26938419704035	633	1865	13340	75.2610608185643	0.88667665790508	2.39546298652071e-08	4.49149309972633e-05
D72	L29	38	2.91540355924857	6.03430928498747e-10	2.05833153359847	4.12935320405836	662	333	14741	14.0536784393727	1.37335806437801	2.45248353642788e-08	4.6008591143387e-05
R47	R52	83	2.97497180245932	6.03867187046799e-10	2.07983546919063	4.25536411727425	5571	131	10079	46.5256279484891	0.82168363879377	2.45294905041999e-08	4.60418536763832e-05
D13	R55	2	49.9602887525923	6.13983639769905e-10	10.1608683353423	245.651293754149	73	11	15616	0.0511921458625526	1.51293609921718	2.49271472919363e-08	4.68131826142564e-05
D13	N81	1	195.498231511254	6.42137752973133e-10	19.2948797349805	1980.81351368768	6	11	15682	0.00420757363253857	0.993942489179632	2.60424430720409e-08	4.89597929754365e-05
K42	N81	1	253.717975499485	6.42137752973138e-10	21.4126309294008	3006.3008746473	6	22	15671	0.00841514726507714	0.98791030600459	2.60424430720409e-08	4.89597929754369e-05
E14	I20	159	1.77880843866114	6.44041766635845e-10	1.48134248119229	2.13600804785221	841	2107	12909	112.966148157593	0.489466546842872	2.61057759155502e-08	4.910496449715e-05
I34	R52	71	3.4167651820312	6.54355893375025e-10	2.27062320573127	5.14144499169818	5571	106	10092	37.646691317098	0.89765200145382	2.6509758283942e-08	4.98913650903788e-05
J00	L29	47	2.64317585218604	6.62233349102925e-10	1.92983673348704	3.62019152415843	662	448	14635	18.9070508733903	1.269754896753	2.68146477442127e-08	5.04919817023525e-05
D72	M35	10	7.25399406853056	6.77228570183439e-10	3.6261884609656	14.5112231514477	72	333	15303	1.5284967486931	2.12115169528278	2.74072676930129e-08	5.16352923336363e-05
K70	K74	2	44.8848702639358	6.79718493072732e-10	9.5862187789539	210.161235109032	21	29	15650	0.038824429427515	1.53001065417641	2.74934411163557e-08	5.18251365043304e-05
C91	D69	1	178.659803565919	6.81754484304909e-10	18.8604868454663	1692.3913826692	6	10	15683	0.00382506693867143	0.994492122194428	2.75611721398875e-08	5.19803706558278e-05
R52	R81	155	2.09047411214148	7.14429418164287e-10	1.64991370436187	2.64867308028325	291	5571	9991	103.350822389392	0.580104058657605	2.88668102744759e-08	5.44716709879361e-05
K25	K29	11	6.68684073019405	7.2502657907446e-10	3.45899965454226	12.9268122048712	67	416	15226	1.77687109524417	2.1115022931605	2.92794764414895e-08	5.52796515215322e-05
G40	R23	51	2.72320386165556	7.3487777198318e-10	1.96678107376635	3.77054638721661	1865	204	13680	24.2547494581155	1.04195689379217	2.96615964663089e-08	5.60307557248576e-05
E55	K80	13	5.75665804501347	7.36874469074801e-10	3.17592527095288	10.4344746868919	184	198	15329	2.32258064516129	2.07505070526126	2.97209272538391e-08	5.61829938946082e-05
K90	R82	38	3.10838740518134	7.37127332113708e-10	2.14732117296374	4.49959343871899	803	212	14721	10.8527349228612	1.71825413621005	2.97209272538391e-08	5.62022734370097e-05
R12	R46	4	21.0750854352541	7.4631567029604e-10	6.26945630470339	70.8449352729436	12	362	15328	0.276934846359811	1.96924317926848	3.00754959205717e-08	5.69028382817216e-05
J30	R49	1	418.28641370869	7.71339817294682e-10	20.1213627859493	8695.41122808313	63	4	15632	0.01606528114242	0.977006903249312	3.10675141942066e-08	5.8810804369633e-05
I63	R41	4	19.5559609196623	7.76789418881316e-10	6.1318731294951	62.3684801389305	17	201	15484	0.217837562157338	2.0376063786368	3.1270490624396e-08	5.92263092426059e-05
L97	R12	53	2.56802055512602	7.78386836331634e-10	1.8917061647217	3.48612786411251	362	1130	14259	26.0780313655489	0.995836551760527	3.13182608633802e-08	5.93481043361054e-05
I95	J00	70	2.27344175390726	7.94780920058298e-10	1.74430205191404	2.96309770589185	448	1249	14071	35.6720642611246	0.953137547346914	3.19610080431672e-08	6.05980712498449e-05
R55	R73	58	5.06158403210315	7.99042906322519e-10	2.86757910442013	8.93423755060534	7121	73	8562	33.1399336988397	0.78925469787942	3.21154593529575e-08	6.09230263925605e-05
I73	R00	85	2.1028748656878	8.04129789003056e-10	1.65463929242545	2.67253577319524	1103	710	13970	49.9254111946959	0.755950935607301	3.23028850171433e-08	6.1310875762538e-05
C32	F31	1	248.128291048349	8.07927497596755e-10	21.4322705005661	2872.66105646379	17	5	15677	0.00541884482978452	0.992203364788153	3.24383528458476e-08	6.16004320542646e-05
E87	I46	25	3.9362377520648	8.1462410277152e-10	2.48365625964497	6.23837037859455	96	1175	14452	7.19112584470228	1.66637795871198	3.2688425578002e-08	6.21110147158145e-05
E14	I95	230	1.61403548834737	8.15013404469562e-10	1.3852272451795	1.88063768360776	1249	2107	12572	167.770177228101	0.452832858534095	3.2688425578002e-08	6.21406970237817e-05
R45	R63	137	1.95752867545105	8.19122610911293e-10	1.57989038052293	2.42543315818203	398	3400	12037	86.2680096901696	0.661143467709154	3.2835963968944e-08	6.24540034689315e-05
M41	M54	11	7.81665766414663	8.26755717886342e-10	3.75015019928594	16.2927173023886	854	33	14822	1.79663394109397	2.10127107276685	3.31245347925613e-08	6.30359897102441e-05
E73	K05	2	51.4943244924051	8.35828808606674e-10	10.3447333314203	256.329996141627	26	35	15639	0.0580135152365166	1.50360444393069	3.34704661303655e-08	6.37277675122159e-05
R45	R81	106	2.14771910638117	8.39588064301174e-10	1.68002128869517	2.74561839838189	291	3400	12113	63.0753538186918	0.739769351534774	3.36033553609675e-08	6.4014391962643e-05
K74	K76	2	41.7976423573846	9.07673699341859e-10	8.91856265790637	195.888392967343	32	21	15647	0.04284074971312	1.52444363734149	3.62902890436917e-08	6.920558120632e-05
F32	R00	23	4.31197491710932	9.24870123121434e-10	2.63744491772417	7.04967431199425	1103	84	14534	5.90666836669642	1.7969725484208	3.69584499671875e-08	7.05167225373937e-05
J00	K90	23	3.90779227827485	9.30427156248435e-10	2.47922291006894	6.15952701474509	212	448	15061	6.05482595945429	1.76635200833509	3.71610364212477e-08	7.09404185281619e-05
O24	R82	56	2.93215603444468	9.36056671460888e-10	2.06289282447363	4.16770997907954	803	285	14666	14.5897615708275	1.8703630555916	3.73663041442594e-08	7.13696409155354e-05
H53	N40	40	2.97746520238431	9.38073682835694e-10	2.08061920580353	4.26089454845039	260	1252	14226	20.7522631646054	0.914458399045478	3.74272255090568e-08	7.15234279478075e-05
E16	I83	5	14.0908884347823	9.46236917547209e-10	5.02980374329953	39.4753248863806	309	18	15376	0.354583705214841	2.14711295445542	3.77331766623363e-08	7.2145833778387e-05
C32	R59	1	271.555555555556	9.57207255966057e-10	21.6185889611719	3411.06535146821	14	5	15680	0.00446257809511666	0.993576183467142	3.81506885682865e-08	7.2982267231132e-05
E55	M48	12	5.88278833346563	9.68421731682546e-10	3.17451188036657	10.9015810557821	219	198	15293	2.76437587657784	1.7880290283848	3.85695306441812e-08	7.38373149321357e-05
L60	M14	16	4.7570356468744	9.68727800952286e-10	2.80433194660995	8.06943991526737	181	329	15204	3.79631518551575	1.82553637398287	3.85695306441812e-08	7.38606511836071e-05
M85	N95	3	46.6334607468392	9.84893310563055e-10	7.86137641801885	276.62835941076	5	256	15440	0.0816014280249904	1.88683103849359	3.91926881335491e-08	7.50931904638801e-05
N40	R00	32	3.3024802699758	9.94381858654739e-10	2.22267460354878	4.90687027069372	1103	260	14367	18.2825449445365	0.775170550882429	3.95496321403915e-08	7.58166448131306e-05
G35	R33	4	18.2817539586084	1.00464106899479e-09	6.10855084626011	54.7138816087156	122	40	15540	0.311105444345276	1.93114437735466	3.99208474473478e-08	7.65988583055078e-05
D72	E03	31	3.25912514738933	1.00476236148548e-09	2.20569246972993	4.81567438440142	484	333	14912	10.2748948106592	1.50495793121941	3.99208474473478e-08	7.66081062514604e-05
M10	R05	81	2.20938877087643	1.01933036815175e-09	1.70858644116559	2.85698084876804	1918	337	13524	41.2065536146883	0.95815687920297	4.04574929306248e-08	7.77188439197302e-05
E78	N04	51	3.69969029050007	1.02452821138244e-09	2.3691540080977	5.77746663949928	85	4485	11179	24.3035190615836	1.03917358301224	4.06426396861884e-08	7.81151534768541e-05
H40	I95	52	2.59044934526075	1.02531984769302e-09	1.89699220045425	3.53740400659264	1249	258	14243	20.5432870075226	1.29875397109071	4.0652892245114e-08	7.81755117873543e-05
E05	R45	52	3.28949143756721	1.04849307387369e-09	2.22245836654253	4.86882187793771	3400	107	12243	23.1926558714778	1.13142320249999	4.15500802585756e-08	7.99423544174995e-05
G63	H26	9	7.63233415982911	1.05450851914407e-09	3.73087835080409	15.6136221152157	159	113	15435	1.14541629478516	2.22067048065919	4.1766754307605e-08	8.04010020421396e-05
R19	R25	12	6.9332341208117	1.05511713856631e-09	3.4924337322755	13.7639649192907	39	909	14762	2.26004080071401	1.99554969766651	4.17691621131819e-08	8.04474062299883e-05
R00	R30	48	2.64606609992214	1.10312588476884e-09	1.92129076524518	3.64425100656936	277	1103	14366	19.477942113987	1.25871100708902	4.36321908302207e-08	8.41078330842002e-05
E66	K59	142	1.79584474670376	1.1033230234201e-09	1.48684748194554	2.16905795209305	1168	1118	13554	83.2477368353946	0.763305310495136	4.36321908302207e-08	8.41228639206655e-05
I64	R80	96	2.12693222988815	1.13799888633237e-09	1.66393104166689	2.71876694241192	2402	325	13067	49.7673084278975	0.934084973753008	4.49801581588448e-08	8.67667250884115e-05
G40	R05	53	2.64992301980979	1.15351122803438e-09	1.92460376470066	3.64859101894668	1918	204	13629	24.9440265204641	1.05755700361942	4.55696702494722e-08	8.79494635814813e-05
B03	E11	82	2.72538261232338	1.16771725554024e-09	1.95713882761083	3.79518830180379	4206	181	11393	48.5328318245569	0.744726233305557	4.61069923089931e-08	8.90326021486656e-05
K59	L50	19	4.79962834159199	1.1738158669933e-09	2.79467547127128	8.24297219989338	66	1168	14483	4.91444600280505	1.75768505505212	4.63238047509856e-08	8.94975907789042e-05
E10	M06	38	3.80905867653613	1.18029588863416e-09	2.4232546640756	5.98737236180247	79	3287	12370	16.5544434527604	1.15163786633044	4.6555437159292e-08	8.99916600289115e-05
O03	R45	47	4.41484721126674	1.19855912000918e-09	2.66439961369457	7.31529752468432	3400	71	12274	15.389519316588	1.55026086315628	4.72294241740516e-08	9.13841401050999e-05
H05	R26	1	294.180734087037	1.1986220181886e-09	22.6386810753762	3822.76264327604	7	13	15679	0.00580135152365166	0.991654602879335	4.72294241740516e-08	9.13889357767898e-05
E11	J44	70	3.36034373253329	1.21325162037795e-09	2.22917482675979	5.06551117715118	110	4206	11452	29.4950911640954	1.21924199581659	4.77811827457215e-08	9.25043697957168e-05
M48	M79	9	7.97386513241139	1.21581850254789e-09	3.83564801414663	16.5767361643668	98	219	15390	1.36822644396277	2.07812106038883	4.78397960162416e-08	9.27000817267639e-05
R13	R47	7	9.07666898783052	1.21599481512855e-09	4.09112086689903	20.1377379439515	131	83	15491	0.693165880402907	2.24027667820687	4.78397960162416e-08	9.27135246794763e-05
H36	R12	61	2.37884951355545	1.23477847466237e-09	1.79238248592172	3.15720838191126	362	1241	14156	28.6396786943772	1.06473840714528	4.85537312019765e-08	9.41456848006324e-05
G40	R55	7	9.05858702715011	1.25431397840104e-09	4.0943184624263	20.0419189863957	73	204	15428	0.949381614178248	2.03698345738244	4.92964790119522e-08	9.56351692831873e-05
K30	L29	46	2.61802970867573	1.26972909229174e-09	1.90716153685893	3.59386419191177	662	447	14635	18.8648476348336	1.24244302892243	4.98766072343038e-08	9.68104946417837e-05
R13	R52	58	3.91060299506577	1.27595659765903e-09	2.44598820123319	6.25220341508892	5571	83	10102	29.4780696162183	0.952943424454993	5.00954226511394e-08	9.72853107885127e-05
H36	L60	56	2.45557250544213	1.29814786356575e-09	1.82838268986684	3.2979071410496	329	1241	14184	26.028879255387	1.07646022709463	5.09404445998819e-08	9.89772838575706e-05
E78	L89	208	1.77578804987242	1.32755255888923e-09	1.47288405666066	2.1409853571361	489	4485	10932	139.816715542522	0.569684344133905	5.20675127842126e-08	0.000101219244852509
E87	H26	36	3.11320562488582	1.33914435279717e-09	2.1317140414904	4.54659915644431	159	1175	14400	11.9103021802882	1.51900250178501	5.2495147135743e-08	0.00010210306117902
K20	K21	1	238.174558699916	1.34025576430185e-09	20.3080487316822	2793.33190309914	5	16	15678	0.0051000892515619	0.992660825882416	5.25117167262048e-08	0.000102187800749195
J18	R70	4	24.0657852120526	1.35781497256679e-09	6.8872316515472	84.0921355886933	168	15	15519	0.1606528114242	2.10699161462603	5.31723690720878e-08	0.000103526602583355
L84	M65	47	2.65987038421322	1.36619911851217e-09	1.92490126049662	3.67546668808833	274	1117	14354	19.5115389519317	1.22659866657443	5.34732298721563e-08	0.00010416585179096
K25	L29	44	2.66450846567923	1.37372126494227e-09	1.92783353607773	3.68268589108619	662	416	14664	17.5565472395767	1.2779967038937	5.37400604646092e-08	0.000104739377845523
C91	E70	1	284.518836025466	1.38490489719897e-09	25.5174783662834	3172.37333921865	5	10	15684	0.00318755578222619	0.995408642802655	5.41497814804797e-08	0.000105592073886935
K59	M48	44	2.78921883619658	1.39722479228444e-09	1.98549165663187	3.91829484158654	219	1168	14355	16.307025372944	1.37856721714665	5.4603487589814e-08	0.000106531404287727
J00	N30	32	3.15467284654193	1.47615277274973e-09	2.1523450122509	4.62377579433759	388	448	14894	11.0814739257937	1.44966955195071	5.76584365565078e-08	0.000112549268158303
G47	R42	94	2.15738723349538	1.49975678154392e-09	1.67710615625571	2.77520874745345	3066	290	12436	56.6836669641719	0.719764633489171	5.85504126005203e-08	0.000114348955808816
L29	M25	37	2.89673980571088	1.51366251752845e-09	2.03241989097755	4.12862594941146	312	662	14761	13.1674104296825	1.42342333720011	5.90630494621068e-08	0.000115409198648957
B02	R04	9	7.3520911337439	1.51818488602863e-09	3.62850261106409	14.8968458432565	138	140	15429	1.2316715542522	2.16380338040799	5.91940625707027e-08	0.000115754006635253
R25	R42	23	6.16016346861403	1.51857284265584e-09	3.21294444976052	11.8108528029096	3066	39	12616	7.62297590207829	1.47677665249206	5.91940625707027e-08	0.000115783586388295
K92	R82	11	6.85182104168606	1.52290456661344e-09	3.44185301412178	13.6401674896251	803	47	14859	2.40603085553997	1.81687099614132	5.93325798065619e-08	0.000116113858681442
K11	R04	2	53.4481910394738	1.53516947354558e-09	9.15577964621991	312.011563818219	138	5	15557	0.0439882697947214	1.52285699877893	5.97798756437603e-08	0.000117048996510483
B35	R11	87	2.16844133232269	1.55647110579633e-09	1.68193922093812	2.79566452413349	2684	323	12778	55.2678821879383	0.645191859527329	6.05784274943549e-08	0.000118673139461441
M67	O90	1	445.5	1.55732901576802e-09	20.0760295986543	9885.93133043119	6	9	15684	0.00344256024480428	0.995041964686337	6.05808932689963e-08	0.000118738550807233
E10	L60	111	2.05046027483622	1.59891968957569e-09	1.6193136330004	2.59640087812464	329	3287	12193	68.9419227336478	0.679269370280019	6.21670738050477e-08	0.000121909631731698
R42	R55	37	3.87610955513436	1.61203722190056e-09	2.43686604132616	6.16538826041813	73	3066	12596	14.268647201326	1.31542717321221	6.26451467807381e-08	0.000122909777983808
E11	N40	157	2.17215078607328	1.61391188593769e-09	1.67991270468559	2.80862155770282	260	4206	11389	69.7156700242254	1.15982271320155	6.26860477551295e-08	0.000123052711743319
E66	K30	69	2.23903332339922	1.64189146658297e-09	1.71743836963419	2.91903937394852	447	1118	14202	31.8593650388882	1.09105031955714	6.37403334366693e-08	0.000125186014869619
K76	R18	3	23.670429250789	1.68702031931544e-09	6.79034921700589	82.5125782210741	62	32	15607	0.126482213438735	1.82817546564221	6.545896399298e-08	0.000128626864246206
B35	H36	57	2.42911010008777	1.6881451289396e-09	1.8114940791314	3.25729791022982	1241	323	14191	25.5541884482978	1.12711346192253	6.54692906185147e-08	0.000128712625356
I83	R06	53	2.50559594684449	1.70697549858628e-09	1.84753431370775	3.39804841634817	1068	309	14374	21.0386331760806	1.29292465574623	6.61659109759588e-08	0.000130148346889711
I95	M65	50	2.58857169542462	1.72962088239387e-09	1.88760003773831	3.54985340558806	274	1249	14225	21.8172893025628	1.16036983766776	6.70096261067686e-08	0.000131874944178121
E16	R63	5	15.4032784423296	1.73225153935799e-09	5.36232718326301	44.2458989657471	398	18	15287	0.456712992477368	2.04224584096955	6.70774599382174e-08	0.00013207551861835
R11	R70	58	2.68085699793093	1.74222100301187e-09	1.93094164867988	3.72201523969858	168	2684	12904	28.7461430575035	0.988012336559511	6.74292590734213e-08	0.00013283564037464
I45	I49	14	5.28999452037478	1.77741447742523e-09	2.97387837395441	9.40994839287407	135	259	15318	2.22905775851077	2.21577734878118	6.87564519691967e-08	0.000135518966831287
E10	E78	1060	1.30313028659146	1.78862550920609e-09	1.19563092322172	1.42029493454063	4485	3287	8986	939.83137829912	0.173416573872204	6.91550466274941e-08	0.000136373751949418
E27	R73	59	5.03938752711668	1.79645245066843e-09	2.82189233839006	8.99943144639874	7121	73	8563	33.1399336988397	0.813502244126097	6.94224617847007e-08	0.000136970517101214
M79	R53	23	4.02806905412225	1.80246952341747e-09	2.50344579048627	6.48120297489076	1030	98	14593	6.43503761315823	1.69062245996605	6.96197005131535e-08	0.000137429288812965
H36	N18	13	6.83459232979522	1.84081576615435e-09	3.4171288405855	13.6698539896119	34	1241	14436	2.68991457350504	1.9237675057197	7.10648091597156e-08	0.000140352998090438
H36	H53	153	1.739543362939	1.84622909661366e-09	1.45131114723769	2.08501885850225	1252	1241	13358	99.0521484125972	0.622178204456914	7.12377213923626e-08	0.000140765737471308
K59	M62	35	3.14048418112683	1.86014226811156e-09	2.13998872154815	4.60873498659042	164	1168	14401	12.2116537039398	1.44618584639322	7.17382636480353e-08	0.000141826547232166
E11	R30	115	2.28441831972884	1.8850423810079e-09	1.74409339190297	2.9921373957038	277	4206	11330	74.2740022950402	0.623901219090812	7.26618080586185e-08	0.000143725056339947
E11	E88	47	4.65377789589257	1.94182970383642e-09	2.74340304075383	7.89444656237866	73	4206	11466	19.5740150452633	1.22221104071922	7.48129387412874e-08	0.000148054805769008
M54	N30	53	2.48298989046842	1.9455625756221e-09	1.83454583826319	3.36063491441848	388	854	14509	21.1240596710442	1.28734326899575	7.49188982718722e-08	0.000148339418578307
M77	R45	74	2.51153328584387	1.99587196517607e-09	1.84874998230113	3.41192671063634	3400	173	12199	37.4984062221089	0.962091874036141	7.68173942376827e-08	0.000152175257984849
K58	K59	17	5.2986239011121	2.00587425565166e-09	2.9414143621116	9.54486916466996	1168	51	14496	3.79752645671299	1.90763423903137	7.71634120192537e-08	0.000152937882622161
R12	R53	53	2.48383303949146	2.0322442037224e-09	1.83840838742296	3.35585205674434	1030	362	14359	23.7702409792171	1.12435150325257	7.8138406108328e-08	0.000154948459312814
E78	Q66	79	2.72675482546568	2.06087236950781e-09	1.9526331896805	3.807777066115	151	4485	11141	43.1744868035191	0.856786625615157	7.91992005106467e-08	0.000157131213813123
L84	R00	131	1.80470739788075	2.08335630285588e-09	1.48563751289427	2.19230381819075	1103	1117	13609	78.5446257809512	0.73070156243874	8.00229225749353e-08	0.000158845501311247
I35	R11	56	2.73510418266404	2.10714388956597e-09	1.95801123036999	3.82060877588161	2684	163	12907	27.890603085554	0.980361599090439	8.08958639778235e-08	0.000160659185859957
C25	H92	1	193.505583609869	2.12233666460022e-09	18.5143934836663	2022.44869221506	5	25	15669	0.00796888945556547	0.98854888866298	8.14381273238268e-08	0.000161817558992444
A46	L60	25	3.51005514072862	2.12539304924351e-09	2.29155460594332	5.37647545426206	329	360	15034	7.5506821369374	1.60440020149677	8.15143828166858e-08	0.000162050593039571
E55	R06	33	3.13966569202522	2.15640140216778e-09	2.13718663364506	4.61237240702176	1068	198	14465	13.4810659186536	1.23136694650006	8.26620537497649e-08	0.000164414824908282
I47	I95	35	3.07138476080179	2.15787443424382e-09	2.1030076568504	4.48567284962412	1249	185	14299	14.7306515364019	1.19441848062845	8.26769528838794e-08	0.00016452713623892
M10	R19	45	2.64935625461514	2.18713923342952e-09	1.91431649969133	3.66662908928598	909	337	14497	19.5290705087339	1.16396555290468	8.37561179572244e-08	0.000166758430852834
M79	R42	45	3.25955985518998	2.19483462420031e-09	2.18072319435624	4.87211328657538	3066	98	12579	19.1551702154788	1.19048389400695	8.40086174307995e-08	0.000167345165922153
I50	M54	53	2.46901954703624	2.1960872198368e-09	1.82660728618463	3.33736625806433	854	419	14478	22.8118067066174	1.18128231889002	8.40143853870832e-08	0.000167440670076457
F32	R82	18	4.85923109839974	2.20975520241305e-09	2.82105365655071	8.36996730382134	803	84	14829	4.30014025245442	1.84189697662751	8.44948773359995e-08	0.000168482785407983
L92	R23	13	7.14547879333209	2.21137019544727e-09	3.48606182544509	14.646288489	1865	32	13814	3.80466658166518	1.54291860295618	8.45142458906652e-08	0.000168605920551877
E11	J00	161	1.93454346255528	2.24020025760445e-09	1.55776634641954	2.40245170087109	448	4206	11205	120.125462195588	0.419491642363157	8.55731806818894e-08	0.000170804068641051
I63	L97	42	2.82141116233926	2.24731006931436e-09	1.98811718401345	4.0039696910133	1130	201	14409	14.4797908963407	1.47395067637181	8.58017807886196e-08	0.000171346156234873
M48	M62	12	5.82202194025856	2.2636814337414e-09	3.12612505950318	10.8427970179283	164	219	15327	2.28968506948872	1.98249024069552	8.63835790368434e-08	0.000172594390915613
E10	I20	220	1.64644009672294	2.2713155279414e-09	1.39830274712357	1.93861093219858	841	3287	11790	176.231480300905	0.318411487844155	8.66315419849385e-08	0.000173176452427892
G40	R82	31	3.15678515426538	2.30872802912388e-09	2.13291364630997	4.67215000824375	803	204	14722	10.4431977559607	1.48358164128216	8.80144842902751e-08	0.00017602896858055
L40	R05	69	2.29087442118743	2.32489349200744e-09	1.73807076045004	3.01950054800528	1918	281	13568	34.3591737855412	0.985270357436526	8.85864589195938e-08	0.000177261504298107
K59	R14	20	4.38223611651638	2.36052468396505e-09	2.61841786224822	7.3341973631404	77	1168	14473	5.73352033660589	1.64095646856405	8.98992030613962e-08	0.000179978204528915
E55	R45	84	2.3782952801886	2.37274710912246e-09	1.78287506025732	3.1725657988345	3400	198	12184	42.9172510518934	0.95267508786166	9.03195723090574e-08	0.000180910103335042
R06	R55	20	4.50530364423143	2.3754293712398e-09	2.6730021008161	7.59361951886527	73	1068	14577	4.97029198010965	1.81451593384218	9.03765530988915e-08	0.000181114612410179
G62	R10	1	191.6827289478	2.39462456414408e-09	19.5532746452128	1879.08517849574	10	10	15679	0.00637511156445238	0.99083185119414	9.10614213930999e-08	0.000182578149893165
M43	O36	1	515.779967159277	2.39806536446245e-09	26.2706248290087	10126.480670116	8	8	15683	0.00408007140124952	0.994125676919182	9.11468064374075e-08	0.00018284049371344
I15	R80	36	3.48984385803407	2.44689884361495e-09	2.27609570157444	5.35083395001078	2402	89	13243	13.628586000255	1.33873494548997	9.2956553229408e-08	0.000186563802331422
G40	I69	8	7.82451564784056	2.56233453605758e-09	3.71719977143253	16.4702057698953	100	204	15402	1.30052275914829	1.96796327230046	9.72934246522461e-08	0.00019536519670171
L40	R53	44	2.6663678270537	2.5937500000229e-09	1.91843880541025	3.70588697908806	1030	281	14431	18.4514854009945	1.21004467148418	9.84372666758318e-08	0.000197760468751746
F32	R42	39	3.4689683608939	2.63533842274518e-09	2.25562400629262	5.33499442075088	3066	84	12587	16.4187173275532	1.19936160874461	9.99332402328701e-08	0.000200931378042206
K30	O92	14	5.15811235638257	2.63578918103878e-09	2.90723079007155	9.15170655591871	108	447	15157	3.07764885885503	1.87915305061203	9.99332402328701e-08	0.000200965746108302
R13	R23	30	3.69142450572202	2.65839623535433e-09	2.34918928436303	5.80056063261834	1865	83	13780	9.86835394619406	1.51213476027565	1.00713373041575e-07	0.000202689420964591
E73	F32	4	17.6844011473697	2.65900740943918e-09	5.89466531416543	53.0544190845836	84	35	15583	0.1874282799949	2.07408771678727	1.00713373041575e-07	0.00020273601993269
I10	R82	259	1.65155425739305	2.66579043004852e-09	1.40053523636112	1.94756361303701	803	4512	10642	230.978962131837	0.164517648091762	1.00920154587413e-07	0.000203253191339049
I25	R35	93	2.01393150061507	2.68436285569109e-09	1.5965745134753	2.54038884808518	1131	814	13846	58.6914446002805	0.655136587732974	1.01572826765343e-07	0.000204669245932167
G47	R80	87	2.17273307176976	2.68913796086386e-09	1.67897810613531	2.81169181653497	2402	290	13093	44.4077521356624	0.954564904362747	1.01703037612135e-07	0.000205033323826065
E87	M20	20	4.50975922112672	2.69923002376693e-09	2.67252723366388	7.60999849743546	72	1175	14471	5.39334438352671	1.71574661471448	1.02034106674323e-07	0.00020580279316211
C79	E13	4	16.1578892978184	2.73009437813018e-09	5.46929388981384	47.735117516137	185	28	15489	0.330230779038633	1.910251537212	1.03149675847639e-07	0.000208156045860536
E86	N04	11	6.0839687286796	2.76589952122445e-09	3.19627241781332	11.5805759500544	85	401	15223	2.17295677674359	1.91913463228704	1.04450722632867e-07	0.000210886008995758
G43	H05	4	23.3219042964482	2.83134102217717e-09	6.50415444472743	83.6252005752429	13	273	15416	0.226252709422415	2.02767177078457	1.06869107047474e-07	0.000215875596235898
M15	R43	1	269.917076167076	2.83313874680423e-09	20.9302000744496	3480.86629594719	7	8	15684	0.00357006247609333	0.99485866057061	1.06884049356798e-07	0.000216012663750089
M62	R06	30	3.31744462725292	2.84495443793797e-09	2.20823120245331	4.98382544484583	1068	164	14496	11.1661354073696	1.34939724909546	1.0727673151364e-07	0.000216913551120581
K25	M54	53	2.43505786012029	2.84896200079613e-09	1.80732703739437	3.28081562409546	854	416	14481	22.6484763483361	1.19121217235883	1.0737474431572e-07	0.000217219107750701
E86	O92	13	5.429849527436	2.86105066736498e-09	2.99765672116597	9.83543768785144	108	401	15202	2.76093331633304	1.89626419532536	1.07777079117215e-07	0.000218140808133243
G40	G83	14	4.9682984136893	2.92380948672545e-09	2.83640247723209	8.70256930234932	241	204	15267	3.13425984954737	1.85926152666328	1.10086841637226e-07	0.000222925854315382
I95	K92	16	5.85477912993569	2.94523392622306e-09	3.12665908614893	10.9632798830495	47	1249	14418	3.74238174168048	1.84185104290475	1.10838776261045e-07	0.000224559360704877
E15	K92	7	9.18586034547092	2.96592595397031e-09	4.02542251674801	20.9617822565028	47	319	15339	0.955820476858345	2.03222604741558	1.11562419516757e-07	0.000226137024360466
D72	M10	24	3.577994325442	3.00276904013527e-09	2.31375654020927	5.53301229857884	337	333	15052	7.1542139487441	1.61631037928837	1.12892566797393e-07	0.000228946125465114
H33	H40	10	6.43025946120161	3.13113288273844e-09	3.29470762384853	12.5498956080583	258	99	15351	1.62833099579243	2.065284647422	1.17660535556625e-07	0.000238733226644392
I46	R23	33	3.50917170729645	3.14676971012383e-09	2.28238514969115	5.3953584796835	1865	96	13770	11.4139997449955	1.45356672496665	1.18189880073099e-07	0.000239925456548391
M85	R53	41	2.76709666796924	3.18658182411473e-09	1.96277130753342	3.90102705317649	1030	256	14453	16.809894173148	1.23771038395766	1.19626258581796e-07	0.000242960931179628
K80	R00	36	3.03832572495605	3.20645310525405e-09	2.08689401932436	4.42352276898011	1103	184	14447	12.9384164222874	1.40845860835079	1.20313000497094e-07	0.000244476017010095
M25	M62	15	4.80054911672216	3.24982040876241e-09	2.77122073546789	8.31592789672563	164	312	15237	3.26201708529899	1.90846362348503	1.21880254336493e-07	0.00024778255706609
I95	R35	133	1.79303883670077	3.26873926473504e-09	1.47718798990421	2.17642459313911	1131	1249	13451	90.0560372306515	0.557406421103361	1.22529510933984e-07	0.000249225025239723
F98	R82	50	2.49650518254766	3.29052838384238e-09	1.83717181834528	3.39246338543387	803	472	14473	24.1626928471248	1.0192109230662	1.23285669103716e-07	0.000250886336626062
L84	O92	24	3.80027268791379	3.29882958411877e-09	2.39673792519726	6.0257203554347	108	1117	14497	7.69067958689277	1.52438719359749	1.2353598312433e-07	0.000251519261641136
R11	R13	33	3.68886997686895	3.41060272318815e-09	2.35038232823587	5.7895949704739	83	2684	12964	14.2019635343619	1.16127706754063	1.27659010618302e-07	0.000260041404629481
R23	R33	40	3.0635353438916	3.4202599177169e-09	2.08697672224136	4.49705485607596	122	1865	13751	14.5052913425985	1.40286327545557	1.27957663113997e-07	0.000260777717426325
I44	J81	8	7.81094309743923	3.42835018042839e-09	3.64566680586986	16.735164050977	91	111	15504	0.643950019125335	2.45275856389239	1.28197429870899e-07	0.000261394559506763
M14	R12	17	4.39969761959712	3.4347544951084e-09	2.63090162752066	7.3576826063735	362	181	15172	4.17710059926049	1.79778064912253	1.28373949254676e-07	0.00026188285647954
K86	M51	4	16.8031541800885	3.45895697521964e-09	5.57207470859329	50.6716089007904	25	158	15519	0.251816906795869	1.9979045286025	1.29215176176199e-07	0.000263728174575621
R03	R42	187	1.70045447223085	3.46907752663697e-09	1.42515854502123	2.028928937227	3066	639	12180	124.899528241744	0.578459784759972	1.2952978257514e-07	0.000264499816018436
I25	J45	49	2.59253639622001	3.48398535178085e-09	1.88453398558598	3.56652892287083	488	814	14445	25.3239831697055	0.925550290297559	1.3002274260721e-07	0.000265636463146531
E10	E83	117	2.0118109132488	3.62563502554903e-09	1.59147523766593	2.54316438916317	327	3287	12201	68.5228228994007	0.763228292053411	1.35242926870345e-07	0.000276436542522986
E11	R33	73	3.28542782523971	3.69729188731117e-09	2.18882099677819	4.93143843683309	122	4206	11443	32.7127374729058	1.13423149188466	1.37848420512489e-07	0.00028190001994804
I47	R51	54	2.68899268371572	3.69914848482649e-09	1.93000856194524	3.74645055760215	2024	185	13543	23.8709677419355	1.1449689739965	1.37850232759333e-07	0.000282041576225596
E87	K90	33	3.07396906985962	3.77237938127094e-09	2.09252606028882	4.51573149877493	212	1175	14344	15.8804029070509	1.01018540718357	1.40510535381047e-07	0.000287625065925003
E11	J81	62	3.47894055869267	3.80247704919836e-09	2.22358105256023	5.44303406299556	91	4206	11463	24.4004845084789	1.31049581227208	1.41562432918032e-07	0.000289919862616129
D18	G59	1	266.509267888578	3.83969496309209e-09	18.0757222583286	3929.4247198216	3	18	15678	0.00344256024480428	0.995041964686337	1.42878254007299e-07	0.000292757542460956
H93	K51	3	22.2810876972113	3.84336922535018e-09	6.49007832502384	76.4932014852068	31	81	15589	0.160079051383399	1.78577688158426	1.42945212969183e-07	0.000293037686586825
I46	I83	12	5.90677039161945	3.86310860741445e-09	3.15138413318237	11.0713054914315	309	96	15305	1.89111309447915	2.16881467291903	1.43609320220534e-07	0.000294542715772315
I63	R45	75	2.34823043301952	3.92878364465325e-09	1.75734980459689	3.13778517636897	3400	201	12172	43.5675124314675	0.770006980444777	1.45979585276115e-07	0.000299550108986587
E71	G57	1	270.118792599805	4.03200838856355e-09	21.9768202144765	3320.05091744409	6	8	15685	0.00306005355093714	0.99559201681509	1.49742074810535e-07	0.000307420479586028
[truncated: 70,051 more rows]
